# Supplementary material for: Effect of Mycoplasma hominis and cytomegalovirus infection on pregnancy outcome: A prospective study of 200 Mongolian women and their newborns
Source: PLoS One. 2017 Mar 3;12(3):e0173283. doi: 10.1371/journal.pone.0173283 (PMC5336298; doi:10.1371/journal.pone.0173283)
Supplement: S1 Table — (XLSX) [file pone.0173283.s001.xlsx]

## Sheet: DATA-unnormalized
			TaqMan- PCR Results
ID	total DNA_M (ng/swab)	total DNA_B (ng/swab)	16S rDNA_M (copies/swab)	16S rDNA_B (copies/swab)	GAPDH_M (GE/swab)	GAPDH_B (GE/swab)	CtM (GE/swab)	CtB (GE/swab)	NgM (GE/swab)	NgB (GE/swab)	UuM (GE/swab)	UuB (GE/swab)	UpM (GE/swab)	UpB (GE/swab)	MgM (GE/swab)	MgB (GE/swab)	MhM (GE/swab)	MhB (GE/swab)	TvM (GE/swab)	TvB (GE/swab)	HSVM (GE/swab)	HSVB (GE/swab)	CMM (GE/swab)	CMB (GE/swab)	maternal age /years	maternal length/cm	education - score	gestational age / weeks	gender of baby	head circum-ference /cm	neonatal weight / kg	neonatal length / cm	apgar -score	leuco- cytosis	nugent-score	bacterial vaginosis - coding	previous parity - coding	nos. of previous missed abortion	nos. of previous spontaneous abortion	previous preterm birth - coding	previous STI - coding
1	1030	730	5028400	106700	6640000	284000	0	0	0	0	406000	580	4340000	780	0	0	0	0	0	0	0	0	0.3028	0	26	156	3	36	female	33.5	2	52	8	0	7	2	0	1	0	1	1
2	690	430	43428400	184200	2220000	742000	0	0	0	0	0	0	2140	0	860	0	0	0	0	0	0	0	0	0	34	160	4	39	female	35	3.8	51	8	1	6	1	1	0	0	0	1
3	800	530	37438400	253400	1792000	396000	0	0	0	0	0	0	2060000	60	0	0	6240	0	0	0	0	0	0	0	38	164	2	38	female	36.5	2.1	45	8	1	6	1	2	1	0	1	0
4	3670	500	949400	79500	22200000	220000	0	0	0	0	0	0	354000	240	0	0	620	0	0	0	0	0	680	0	22	165	3	39	female	35.5	2.6	48	8	0	0	0	0	0	0	1	1
5	3630	1310	124348400	285300	45600000	4160000	6060	5.02	0	0	0	0	8380000	56800	0	0	1080	0	0	0	0	0	3040	0	27	158	4	39	male	35	3.9	51	8	0	0	0	0	0	0	1	1
6	3390	610	1041848400	479000	2340000	766000	0	0	0	0	0	0	214000	0	7860	0	0	0	0	0	0	0	6600	0	25	155	4	38	female	35	2.7	49	8	1	7	2	2	0	1	1	1
7	1560	530	572548400	231700	10040000	1764000	0	0	0	0	0	0	22200000	0	0	0	0	0	2600	120	0	0	80	0	28	164	2	39	male		3.6	52	8	0	0	0	0	0	0	1	1
8	5490	640	763648400	468100	32800000	4960000	0	0	0	0	14200	0	0	0	0	0	89000	0	3260000	0	716000	0	3040	0	26	164	2	39	male	35.5	3.6	51	8	0	0	0	0	0	0	1	1
9	740	410	341348400	134800	2720000	2540000	0	0	0	0	0	0	4980000	0	0	0	0	0	0	0	0	0	0	0	34	150	2	39	female	36	3.6	50	8	1	6	1	2	0	0	1	1
10	2630	890	166648400	380000	24400000	2940000	0	0	0	0	0	0	34800	0	0	0	0	0	0	0	0	0	0	0	34	158	2	39	male	35	2.8	46	8	0	6	1	0	0	0	1	1
11	1520	660	113907000	1507000	135000000	5050000	0	0	0	0	0	0	85200	0	0	0	0	0	0	0	0	0	0	0	29	163	3	38	female	36	2.9	48	8	0	8	2	0	0	0	1	1
12	1620	400	240407000	1007000	69000000	6850000	0	0	0	0	12640	0	58600	0	0	0	67600	0	0	0	0	0	520	0	21	150	3	39	female	35	3.8	52	8	0	0	0	0	0	0	1	1
13	650	260	1152000	272000	10550000	1870000	0	0	0	0	143800	0	0	0	0	0	0	0	0	0	0	0	0	0	34	163	2	39	female	35.5	3.8	50	8	0	6	1	0	0	0	1	1
14	2010	220	1454907000	215000	99000000	790000	0	0	0	0	0	0	4340000	0	0	0	860	0	0	0	0	0	0	0	40	161	2	39	male	36.5	3.9	51	8	1	8	2	1	0	0	1	1
15	750	360	40807000	537000	12850000	1805000	256000	0	0	0	0	0	1232000	0	0	0	0	0	0	0	0	0	680	0	36	154	4	38	male	35	3.8	50	8	2	0	0	1	0	0	0	0
16	370	420	10057000	220000	27300000	44700000	0	0	0	0	0	0	1166000	2540	0	0	1620	0	0	0	0	0	360	0	26	156	4	36	female	34.5	3.8	50	8	1	0	0	0	0	0	1	1
17	1860	240	180907000	182000	49400000	1120000	0	0	0	0	0	0	11500000	0	0	0	6060	0	0	0	0	0	0	0	22	158	2	37	male	34.4	3.2	50	8	0	0	0	0	0	0	1	1
18	1860	290	148407000	143500	116000000	595000	514000	222	0	0	0	0	3380000	0	0	0	0	0	0	0	0	0	200	0	35	159	3	38	male	35.5	3.3	50	8	2	8	2	2	0	1	1	1
19	1520	320	2369907000	2742000	118500000	2465000	0	0	0	0	0	0	9020	0	0	0	0	0	0	0	0	0	0	0	25	163	3	39	female	36.5	3.6	50	8	0	0	0	2	0	0	1	1
20	550	330	207407000	697000	725000	5600000	0	0	0	0	0	0	4440000	13260	0	0	0	0	0	0	0	0	0	0	36	152	3	39	female	36	3.5	53	8	0	6	1	0	0	0	1	0
21	230	440	321000	315000	1120000	3960000	0	0	0	0	0	0	40	3480	0	0	0	0	0	0	0	0	0	0	25	171	3	39	female	34	3.6	55	8	2	0	0	0	0	0	1	1
22	1340	200	15700000	30000	18700000	492000	30800	0	0	0	0	0	4840000	40400	0	0	940	0	0	0	0	0	80	0	36	168	4	36	female	35	3.4	51	8	0	8	2	2	0	1	1	0
23	850	450	117000000	248000	10800000	5310000	0	0	0	0	0	0	0	0	0	0	0	0	0	0	0	0	3200	0	22	152	4	39	female	36	3.6	51	8	0	0	0	2	0	0	1	1
24	790	340	20800000	3253000	6280000	2720000	0	0	0	0	0	0	0	0	0	0	0	0	0	0	0	0	80	0	23	163	4	39	female	35.5	3.8	52	8	1	6	1	2	1	0	1	0
25	1910	620	451000000	15983000	26600000	6760000	0	0	0	0	0	0	1160000	152000	0	0	0	0	0	0	0	0	0	0	34	149	4	38	female	34.5	2.2	48	5	2	8	2	2	0	1	1	0
26	860	380	371000000	410000	17700000	2250000	0	0	0	0	95400	0	0	0	0	0	0	0	0	0	0	0	0	0	20	156	3	38	female	35.4	2.5	46	8	0	8	2	1	0	0	1	1
27	3460	2210	317000000	273783000	39200000	33600000	12360000	0	0	0	8420000	0	0	560000	0	0	1340	60	0	0	0	0	331600	228880	21	155	1	36	female	36	2.6	46	6	1	8	2	2	2	1	0	0
28	3150	180	290000000	305000	49600000	1190	508000	0	0	0	0	0	7880000	0	0	0	0	0	0	0	0	0	160	0	25	153	2	39	female	35	3.6	48	8	0	0	0	1	0	0	1	1
29	1280	480	360000000	368000	8550000	1490000	0	0	0	0	0	0	73400000	780	1720	0	0	0	0	0	0	0	0	0	28	162	2	38	female	34.8	3.5	51	8	1	6	1	2	0	0	1	1
30	2270	550	1470000000	635000	39000000	546000	0	0	0	0	0	0	15820000	0	0	0	0	0	0	0	0	0	0	0	34	164	2	39	male	34.8	3.4	52	8	1	6	1	1	0	0	1	1
31	1870	840	82898500	299000000	20650000	8000000	10320	0	0	0	87000	0	31800	0	0	0	0	0	0	0	0	0	0	0	31	167	4	37	male	35.2	3.8	53	8	0	0	0	2	0	0	1	1
32	1010	630	7948500	124898500	19700000	3775000	0	0	0	0	0	0	17860	0	0	0	0	0	0	0	0	0	0	0	41	168	2	38	male	34.5	2.5	46	8	1	6	1	2	0	0	1	1
33	1810	110	1774898500	170000	33000000	6.8	240000	0	0	0	0	0	7180000	0	0	0	0	0	0	0	0	0	0	0	18	145	2	38	female	34	3.2	55	8	2	6	1	2	0	0	1	0
34	1640	960	214898500	68000	17100000	15700000	0	0	0	0	0	0	0	0	0	0	0	0	0	0	0	0	0	0	28	156	4	39	female	36	3.2	51	8	1	6	1	2	0	1	1	1
35	1830	940	182398500	311898500	21500000	7150000	0	0	13500	0	15000000	0	962000	0	0	0	1400	0	0	0	0	0	0	0	20	149	4	39	female	35	2.5	46	8	1	0	0	0	0	0	1	1
36	2780	750	3158500	370500	61000000	8550000	680000	0	0	0	0	0	5520	0	0	0	0	0	4100000	920	0	0	160	0	29	167	2	38	male	34	3.6	52	8	1	6	1	0	0	0	1	1
37	730	960	60898500	101898500	2380000	13050000	0	0	0	0	43800	0	272000	0	0	0	0	0	0	0	0	0	0	0	39	162	2	37	female	35.4	2.3	42	5	1	6	1	2	1	1	0	0
38	760	430	38298500	335000	3620000	2725000	0	0	0	0	0	0	986000	0	0	0	0	0	0	0	0	0	0	0	31	159	3	39	male	34.5	3.5	51	8	1	8	2	0	0	0	1	1
39	3470	590	33798500	365500	41250000	735000	0	0	0	0	25000	0	242000	0	0	0	9280	0	0	0	0	0	0	0	18	158	1	38	female	36	2.6	50	8	2	6	1	2	0	1	1	0
40	1740	860	2823500	130000	8800000	6000000	0	0	0	0	11460000	98200	0	0	0	0	0	0	0	0	0	0	0	0	39	164	2	39	male	35.4	3.6	52	8	0	6	1	1	0	0	1	1
41	2100	1180	720000000	800000	45250000	34650000	0	0	0	0	1558000	0	0	0	0	0	0	0	0	0	0	0	0	0	27	157	4	39	female	34.5	3.4	52	8	0	0	0	0	0	0	1
42	2370	730	92000000	107371000	53000000	21300000	0	0	0	0	0	0	8840000	600	0	0	380000	0	0	0	0	0	0	0	18	168	3	39	male	34.5	2.4	46	8	1	6	1	2	0	0	1	1
43	1520	670	84000000	3706000	33250000	3060000	0	0	0	0	0	0	2580000	0	0	0	0	0	0	0	0	0	520	0	26	158	2	39	female	33.8	1.9	52	5	1	6	1	2	0	0	1	0
44	1160	850	48100000	4266000	20050000	5550000	0	0	0	0	3440	0	0	0	0	0	0	0	0	0	0	0	0	0	22	171	4	38	female	35	3.3	51	8	0	0	0	0	0	0	1	1
45	910	820	14700000	150871000	19300000	2625000	0	0	0	0	0	0	0	0	0	0	244000	0	0	0	0	0	360	0	20	169	3	39	female	34	3.5	51	8	0	0	0	0	0	0	1	1
46	1750	590	411000000	841000	28000000	4415000	0	0	0	0	2220000	0	2100000	0	0	0	0	0	1760	0	0	0	2200	0	28	160	2	38	male	36	3.6	51	8	0	0	0	0	0	0	1	1
47	1340	490	37950000	147000	25200000	4540000	0	0	0	0	0	0	0	0	0	0	0	0	0	0	0	0	3760	0	29	172	4	39	male	34	2.2	48	8	0	6	1	0	0	0	1	1
48	960	440	55000000	34671000	13400000	3005000	0	0	0	0	0	0	974000	0	0	0	0	0	0	0	0	0	0	0	28	165	4	39	male	34	3.2	52	8	1	6	1	1	0	0	1	1
49	700	730	234000000	833000000	1370000	309500000	0	0	0	0	0	0	0	0	0	0	0	0	0	0	0	0	0	0	29	165	2	36	female	35.4	2.6	48	5	1	7	2	2	0	1	1	0
50	520	580	895000	586000	17000000	10200000	0	0	0	0	0	0	62600	148600	0	0	0	0	0	0	0	0	280	0	33	167	4	39	male	34	3.8	52	8	1	7	2	1	0	0	1	1
51	2980	1030	289000000	857000	61500000	22100000	0	0	0	0	0	0	0	0	0	0	0	0	0	0	0	0	80	0	21	162	4	39	female	34.6	3.2	52	8	0	0	0	0	0	0	1	1
52	2340	860	382500	1270000	20450000	12000000	0	0	0	0	0	0	0	0	0	0	0	0	0	0	0	0	480	0	39	164	4	39	male	35.5	3.5	51	8	0	2	0	1	0	0	1	1
53	2280	1210	418500000	1310000	89500000	13400000	0	0	0	0	2400000	1660	92600	4780	560000	0	0	0	0	0	0	0	0	0	23	164	4	39	female	35.4	3.6	51	8	0	5	1	0	0	0	1	1
54	2470	930	47600000	1140000	52000000	71000000	0	0	0	0	0	0	720	0	0	0	0	0	0	0	0	0	0	0	28	168	2	38	male	34.5	2.5	48	8	1	0	0	1	0	0	1	1
55	2410	490	61500000	44050	83500000	12850000	0	0	0	0	0	0	25200	0	0	0	760	0	0	0	0	0	680	0	33	159	3	39	female	36	3.7	51	8	2	8	2	2	0	0	1	0
56	8150	1240	274500000	3500000	33050000	17350000	298000	1080	0	0	0	0	62400	3360	0	0	11760	7.66	9160000	664000	0	0	80	0	28	157	4	39	male	34.5	3.6	52	8	0	0	0	0	0	0	1	1
57	1010	840	11650000	274500	8450000	4250000	0	0	0	0	0	0	10860	0	0	0	0	0	0	0	0	0	4320	108400	22	158	2	39	female	35.5	3.2	52	8	0	0	0	0	0	0	1	1
58	3040	1080	408500000	99500	27550000	9200000	3580	20	0	0	0	0	22600	63800	0	0	2360	0	57000	1700	0	0	560	0	25	164	2	39	female	34.5	3.3	52	8	1	5	1	1	0	0	1	1
59	3570	840	16800000	102500	29050000	5300000	0	0	0	0	0	0	0	0	0	0	0	0	0	0	0	0	0	0	30	173	4	39	male	35	3.4	51	8	1	0	0	1	0	0	1	1
60	1710	890	64500000	898000	23250000	8200000	0	0	0	0	0	0	0	0	0	0	0	0	0	0	0	0	0	0	31	164	2	39	male	35	3.5	51	8	0	0	0	0	0	0	1	1
61	1630	1310	21150000	1516000	13500000	8100000	0	0	0	0	0	0	37400	1100	0	0	620	0	0	0	0	0	0	0	27	162	4	39	male	36.2	3.6	51	8	0	0	0	0	0	0	1	1
62	4030	920	6850000	1100000	48200000	11750000	0	0	0	0	294000	220	0	0	1280	0	480000	0	0	0	0	0	440	0	22	158	3	38	male	34.5	2.5	39	8	1	8	2	0	0	0	1	0
63	870	700	7350000	45000	6200000	6050000	0	0	0	0	0	0	198000	0	0	0	0	0	0	0	0	0	0	0	40	173	2	39	female	34.5	3.8	53	8	1	0	0	0	0	0	1	1
64	2090	1720	34400000	876000	34800000	13150000	0	0	0	0	6820	0	946000	220	0	0	0	0	0	0	0	0	1560	0	30	156	4	39	female	34.6	3.5	53	8	0	0	0	0	0	0	1	1
65	2030	1000	267000000	703000	66500000	13600000	0	0	0	0	0	0	2340000	2080	0	0	0	0	0	0	0	0	160	0	24	168	1	38	male	35	2.6	52	8	2	0	0	1	0	1	1	1
66	1500	650	1810000	187500	10000000	7000000	0	0	0	0	0	0	0	0	0	0	320	100	0	0	0	0	0	0	31	162	3	39	male	35.5	3.6	52	8	0	0	0	1	0	1	1	1
67	1640	1070	337000000	826000	10500000	14700000	30400	468	0	0	176000	124800	0	0	0	0	620	140	0	0	0	0	1040	80	20	165	2	39	male	34.5	3.4	52	8	1	0	0	0	0	0	1	1
68	1440	410	99000000	1221000	27550000	1740000	0	0	0	0	820	0	4120000	530000	0	0	0	0	0	0	0	0	0	0	35	166	2	36	male		3.5	53	8	1	0	0	1	0	0	1	0
69	7740	740	2640000000	54000	395500000	7750000	0	0	0	0	0	0	20600000	460000	0	0	0	0	0	0	0	0	0	0	30	156	2	35	female	34	3.2	53	8	2	0	0	1	0	0	1	0
70	2980	690	505000000	661000	35200000	1425000	0	0	0	0	0	0	2200000	140	0	0	0	0	0	0	0	0	1680	0	28	161	2	39	female	35	3.1	55	8	0	8	2	0	0	0	1	0
71	4900	640	1199885500	25500	53000000	4980000	0	0	0	0	0	0	4100000	520	0	0	0	0	0	0	0	0	0	0	23	174	4	39	male	34.5	3.2	54	8	0	8	2	2	0	0	0	1
72	1180	690	117885500	330000	10500000	3995000	0	0	0	0	620	0	1918000	0	0	0	0	0	0	0	0	0	840	0	25	158	4	39	female	34.8	3.6	52	8	2	8	2	2	0	0	1	0
73	1170	660	123885500	2040500	12550000	5400000	0	0	0	0	62000	0	474000	1360	0	0	0	0	0	0	0	0	120	480	33	164	2	39	female	35	3.5	51	8	1	8	2	0	0	0	1	1
74	7140	780	2570000000	6435500	223500000	23000000	31000	766	0	0	0	0	65400	4860	0	0	25400	380	0	0	0	0	7880	0	21	158	2	39	male	36	3.3	50	8	0	0	0	0	0	0	1	1
75	2310	960	113885500	4740500	71000000	11450000	0	0	0	0	0	0	2920000	182600	0	0	5400	0	0	0	0	0	0	0	29	165	2	39	female	35.5	3.2	50	8	0	0	0	0	0	0	1	1
76	1120	1570	1270000	9500	14000000	12850000	0	0	0	0	0	0	4020	240	0	0	0	0	0	0	0	0	0	0	20	169	4	39	female	35	3.1	50	8	0	0	0	2	0	0	1	1
77	1280	710	749885500	1415500	15450000	5300000	0	0	0	0	0	0	4680000	1240	0	0	50400	0	0	0	0	0	0	0	21	171	3	39	female	34	3.9	52	8	0	0	0	2	0	0	1	1
78	1680	430	271885500	66500	29900000	2280000	0	0	0	0	0	0	494000	0	0	0	0	0	0	0	0	0	0	0	22	159	4	39	male	35	3.2	51	8	0	0	0	1	0	0	1	1
79	1100	835	13985500	86100	10450000	6100000	0	0	0	0	0	0	0	0	0	0	0	0	0	0	0	0	0	0	38	158	2	39	female	37	4.1	51	8	0	0	0	1	0	0	1	1
80	5580	780	2594885500	236500	180000000	4235000	0	0	0	0	0	0	4880000	0	0	0	0	0	0	0	0	0	0	0	32	168	4	39	female	36	3.3	52	8	1	0	0	1	0	0	1	1
81	860	1000	8308000	704000	6650000	13800000	0	0	0	0	0	0	0	0	0	0	0	0	0	0	0	0	0	0	21	165	3	39	female	35.5	3.1	52	8	0	0	0	0	0	0	1	1
82	2830	8000	26658000	509808000	28100000	146500000	0	0	0	0	0	0	5640000	0	0	0	0	0	0	0	0	0	0	0	23	164	2	39	male	34	3	52	8	1	0	0	1	0	0	1	0
83	3710	1090	1184808000	758000	45350000	9250000	848000	15980	0	0	0	0	6680000	1542000	0	0	3100	0	0	0	0	0	30440	1600	25	163	2	39	male	35	3.6	52	8	0	0	0	0	0	0	1	1
84	4480	1140	644808000	718000	67000000	8600000	0	0	0	0	0	0	462000	4180	0	0	1460	0	0	0	0	0	0	0	22	163	4	39	male	35.5	3.4	52	8	0	0	0	1	0	0	1	1
85	510	1080	1823000	483000	1685000	15850000	0	0	0	0	0	0	0	0	0	0	0	0	0	0	0	0	0	0	19	158	4	36	female	35	2.5	46	8	2	8	2	1	0	0	0	1
86	2920	1160	974808000	2308000	26900000	14550000	0	0	0	0	0	0	9720000	396000	0	0	1078000	21400	0	0	0	0	1040	0	27	164	2	35	female	35.4	2.6	41	8	1	6	1	2	0	1	0	0
87	2030	1160	40908000	5708000	20050000	11750000	0	0	0	0	0	0	1576000	130800	0	0	1180	0	0	0	0	0	520	0	22	162	2	38	male	33.8	1.9	48	5	1	6	1	2	1	0	1	1
88	7550	1120	1869808000	748000	110500000	10250000	0	0	0	0	0	0	768000	1300	0	0	0	0	0	0	0	0	0	0	23	167	3	39	female	34.5	2.5	48	8	1	8	2	2	0	0	0	0
89	2640	930	439808000	22000	27500000	12000000	0	0	0	0	0	0	3540000	0	0	0	0	0	0	0	0	0	680	0	29	168	2	39	female	34.6	3	51	8	1	6	1	2	0	2	1	1
90	4020	840	354308000	245000	53500000	6350000	0	0	0	0	0	0	42600000	8620	0	0	1216000	60	0	0	0	0	6440	440	21	150	2	39	male	34	3.2	42	8	2	7	2	1	0	0	1	1
91	1330	590	1114771500	1561500	76000000	12200000	6680	0	0	0	0	0	3960000	15820	0	0	0	0	0	0	0	0	280	0	24	152	4	37	female	35	2.3	46	8	0	0	0	2	0	0	1	1
92	5120	950	305771500	156500	82500000	13650000	0	0	0	0	0	0	0	0	0	0	0	0	0	0	0	0	0	0	29	164	2	39	female	35.5	3.1	52	8	1	6	1	1	0	0	1	1
93	2410	1030	238771500	1316500	316000000	10400000	0	0	0	0	436000	9700	4140000	2840	0	0	47400	540	0	0	0	0	80	0	25	162	2	39	male	36	2.6	48	8	1	5	1	2	0	0	1	0
94	1610	550	30871500	1191500	25950000	2400000	0	0	0	0	0	0	0	0	0	0	0	0	0	0	0	0	0	0	29	170	2	37	male	36.4	2	51	8	1	8	2	0	0	0	1	1
95	2570	840	281771500	956500	30900000	7700000	0	0	0	0	0	0	7740000	60	0	0	0	0	0	0	0	0	0	0	28	165	4	39	female	34.8	3	51	8	1	0	0	1	0	0	1	1
96	5800	1040	1574771500	2621500	520000000	9900000	2600000	9200	0	0	17100000	12140	1050000	780	0	0	0	0	0	0	0	0	1360	0	18	163	2	39	male	35	3.5	51	8	1	5	1	1	0	0	1	0
97	11750	510	166271500	586500	33900000	2680000	0	0	0	0	4620000	92600	0	0	0	0	16900	0	0	0	0	0	0	0	22	159	2	39	male	35.6	3.6	52	8	1	5	1	2	1	0	1	1
98	570	1130	10671500	341500	2995000	18750000	0	0	0	0	171400	8100	318000	1080	0	0	0	0	0	0	0	0	0	0	33	169	3	39	female	34.8	3.4	52	8	1	0	0	0	0	0	1	1
99	7030	510	52771500	696500	17550000	2940000	0	0	0	0	0	0	5600000	228000	0	0	0	0	0	0	0	0	0	0	28	164	4	39	male	35	3.2	52	8	1	6	1	0	0	0	1	1
100	2030	950	37821500	348000	22550000	6350000	0	0	0	0	0	0	0	0	0	0	0	0	0	0	0	0	0	0	29	164	4	39	male	34.5	3.5	52	8	1	0	0	1	0	0	1	1
101	4790	1510	19838000	139000	58000000	48900000	0	0	0	0	0	0	828000	0	0	0	0	0	0	0	0	0	200	0	31	168	4	39	female	36	2.6	48	8	1	0	0	2	0	0	1	1
102	3400	770	331438000	658000	530000000	120000000	0	0	0	0	6080000	0	0	0	0	0	0	0	0	0	0	0	0	0	27	170	3	39	male	34.5	3.1	52	8	1	5	1	1	0	0	1	0
103	6280	650	213438000	220000	26000000	5900000	75800	362	0	0	0	0	2740000	11540	0	0	0	0	0	0	0	0	2560	0	25	158	4	37	male	34.6	2	46	8	2	5	1	2	1	0	1	0
104	2170	620	371000	922000	54000000	7600000	0	0	0	0	0	0	0	0	480	0	0	0	0	0	0	0	0	0	27	168	2	39	female	34	2	46	8	0	5	1	0	0	0	1	1
105	1360	910	46349938000	207500	46100000	15200000	0	0	0	0	0	0	802000	540	0	0	0	0	0	0	0	0	0	0	37	164	2	37	male	35	2	51	8	0	0	0	0	0	0	1	1
106	4670	590	397438000	18638000	9700000	19650000	0	0	0	0	0	140	17700000	67400	0	0	0	0	0	0	0	0	0	0	28	165	3	38	female	35.5	2.6	48	8	2	8	2	2	0	1	1	0
107	850	480	2239938000	47000	8550000	1925000	0	0	0	0	0	0	3720000	760	0	0	1200	0	0	0	0	0	0	0	26	163	3	38	male	36	3.4	52	8	1	0	0	2	0	1	1	1
108	880	370	118938000	10438000	15050000	2150000	0	0	0	0	0	0	1384000	320	0	0	0	0	0	0	0	0	0	0	17	160	4	39	male	36.4	3.1	52	8	0	6	1	1	0	1	1	1
109	540	360	9138000	119438000	3695000	2680000	0	0	0	0	0	0	3880	0	0	0	0	0	0	0	0	0	0	0	20	168	2	39	female	34.8	3.7	52	8	0	6	1	1	0	1	1	1
110	520	420	1143000	198500	7300000	910000	0	0	0	0	0	0	1214000	0	0	0	0	0	0	0	0	0	4.52	0	30	164	2	38	male	37	4.1	52	8	1	6	1	2	1	1	1	0
111	780	450	554874500	439500	7800000	4470000	0	0	0	0	19280000	9.16	33600000	200	0	0	5020	0	0	180	0	0	160	0	28	158	3	37	male	35.6	2.6	48	8	1	8	2	2	0	0	1	1
112	7970	250	1104874500	2284500	74000000	880000	0	0	0	0	0	0	2580000	0	0	0	0	0	0	0	0	0	0	0	24	161	3	38	female	34.8	3.1	51	8	0	0	0	0	0	0	1	1
113	1370	390	119874500	2534500	101500000	2925000	0	0	0	0	0	0	0	0	0	0	0	0	0	0	0	0	240	480	21	165	2	39	male	35	2	46	8	2	0	0	2	0	1	1	0
114	420	330	6924500	759500	765000	1945000	62600	0	0	0	22800	0	0	0	0	0	0	0	0	0	0	0	5.6	0	30	164	3	40	female	34.5	3.1	52	8	2	7	2	1	0	1	1	1
115	660	360	39024500	1649874500	8650000	12850000	0	0	0	0	0	0	1154000	960	0	0	0	0	0	0	0	0	6640	0	24	171	4	39	male	36	3.5	51	8	0	0	0	0	0	0	1	1
116	1110	380	29124500	5000	8500000	805000	0	0	0	0	0	0	4480000	0	0	0	1540	0	0	0	0	0	0	0	35	159	2	39	female	36	3.6	51	8	0	6	1	0	0	0	1	1
117	1430	630	289874500	334500	19200000	1800000	0	0	0	0	0	0	139400	0	0	0	0	0	0	0	0	0	2.992	0	29	172	2	39	male	35.5	3.8	53	8	1	1	0	0	0	0	1	1
118	1230	450	106874500	654500	11850000	3900000	0	0	0	0	336000	0	0	0	0	0	0	0	0	0	0	0	19.88	0	29	174	2	39	female	34	3.1	54	8	0	1	0	1	0	0	1	1
119	1790	830	90374500	277000	30850000	8650000	0	0	0	0	0	0	0	0	0	0	0	0	0	0	0	0	0	0	26	164	3	39	male	35	3.3	55	8	1	5	1	0	0	0	1	1
120	2310	1020	799874500	230000	25050000	6950000	11080000	1600	0	0	0	0	17980000	5020	0	0	0	0	0	0	0	0	440	0	36	165	4	39	female	35.5	3.6	54	8	1	0	0	2	0	1	1	0
121	2670	1460	14716000	6866000	8550000	337500	0	0	0	0	0	0	680	0	0	0	0	0	0	0	0	0	40	720	25	164	2	38	male	35	2.6	45	8	0	7	2	1	0	0	1	1
122	1430	1200	2576000	196000	1800000	405500	0	0	0	0	31200	0	0	0	0	0	0	0	0	0	0	0	0	0	31	173	2	39	female	35.4	3.6	51	8	0	0	0	0	0	0	1	1
123	1490	1490	5280000	389000	605000	695000	0	0	0	0	0	0	0	0	0	0	0	0	0	0	0	0	0	0	21	168	2	39	female	33.8	3.1	51	8	0	0	0	0	0	0	1	1
124	1970	590	78866000	220000	3915000	2495000	0	0	0	0	0	0	52800	4960	0	0	0	0	0	0	0	0	0	0	29	167	3	39	male	34.5	3.2	52	8	0	1	0	2	0	0	1	1
125	2710	550	211866000	172000	3430000	825000	0	0	0	0	0	0	30400	4500	0	0	0	0	0	0	0	0	80	0	19	165	4	40	female	34.6	3.4	52	8	1	5	1	1	0	0	1	1
126	1360	580	223000	8066000	660000	1285000	0	0	0	0	0	0	0	0	0	0	0	0	0	0	0	0	0	0	22	164	2	39	male	35	3.3	52	8	0	0	0	0	0	0	1	1
127	1510	780	3181000	671000	3005000	1950000	2900	0	0	0	0	0	1480	0	0	0	0	0	0	0	0	0	3.132	0	24	168	4	39	female	36	3.8	52	8	0	0	0	1	0	0	1	1
128	2380	360	146866000	254500	10350000	540000	0	0	0	0	0	0	0	0	0	0	0	0	0	0	0	0	0	0	28	169	2	39	female	35.5	3.9	54	8	0	1	0	1	0	0	1	1
129	1200	320	626000	351000	1945000	865000	0	0	0	0	1020	6760	0	0	0	0	0	0	0	0	0	0	0	0	17	164	3	39	female	34	3	51	8	1	1	0	0	0	0	1	1
130	1450	1410	201000	215000	26000	265500	0	0	0	0	0	0	0	0	0	0	0	0	0	0	0	0	0	0	26	164	2	39	male		3.1	51	8	0	2	0	0	0	0	1	1
131	3770	350	182272500	122000	43050000	1625000	0	0	0	0	0	0	5280000	0	0	0	0	0	0	0	0	0	0	0	29	165	4	39	male	35.5	3.3	52	8	0	0	0	0	0	0	1	1
132	810	460	52772500	233000	130000	1780000	0	0	0	0	0	0	63000	0	0	0	0	0	0	0	0	0	0	0	19	168	2	39	male	35	3.7	52	8	0	0	0	0	0	0	1	1
133	590	1120	14472500	312500	5300000	3520000	0	0	0	0	0	0	544000	0	0	0	0	0	0	0	0	0	0	0	25	164	4	39	male	35.4	3.2	55	8	0	0	0	1	0	0	1	1
134	2770	250	182272500	14500	31100000	399000	0	0	0	0	0	0	1562000	0	0	0	0	0	0	0	0	0	21920	0	23	160	2	39	female	33.8	3.2	52	8	1	0	0	0	0	0	1	1
135	1730	830	11672500	195272500	3985000	8650000	10700	520	0	0	0	0	216000	1470000	0	0	0	0	0	0	0	0	0	0	29	168	2	39	female	34.5	3.1	52	8	0	0	0	0	0	0	1	1
136	4150	1030	303272500	517500	66500000	477000	1340	1320	0	0	0	0	0	0	0	0	0	0	0	0	0	0	160	0	30	164	2	39	female	34.6	3.6	52	8	0	0	0	0	0	0	1	1
137	3610	1110	23022500	92000	76000000	2380000	0	0	0	0	0	0	100800	20600	0	0	0	0	0	0	0	0	80	0	21	170	2	39	male	34	3.9	51	8	1	8	2	1	0	0	1	1
138	5090	640	239272500	512500	128000000	2195000	0	0	0	0	0	0	234000	0	0	0	37200	2440	0	0	0	0	0	0	19	168	2	38	male	35	2.6	48	8	0	5	1	0	0	0	1	0
139	10390	300	128772500	36500	87500000	314500	13080	20	0	0	1976000	27800	0	0	0	0	0	0	0	0	0	0	1720	0	18	169	3	37	male	33.4	1.9	44	5	2	7	2	2	1	1	1	0
140	2740	450	379272500	138000	48350000	2960000	0	0	0	0	0	0	3720000	7100	0	0	0	0	0	0	0	0	29080	400	25	166	4	39	female	35	3	51	8	0	0	0	0	0	0	1	1
141	1580	1760	8042000	107500	1020000	1805000	1720	0	0	0	84200	0	0	0	0	0	1220	0	0	0	0	0	0	0	21	158	2	39	female	36.5	2.1	49	8	1	8	2	2	0	0	0	0
142	1010	450	69292000	272000	5900000	1265000	0	0	0	0	0	0	1044000	9740	0	0	0	0	0	0	0	0	0	0	17	168	2	38	male	35.5	2.6	48	8	2	6	1	2	1	0	0	0
143	1670	680	13192000	29500	20750000	345000	660	0	0	0	0	0	234000	0	0	0	0	0	0	0	0	0	0	0	23	169	4	39	female	35	3.5	52	8	0	0	0	2	0	0	1	1
144	1130	990	1117000	138500	78000	2630000	0	0	0	0	0	0	0	0	0	0	0	0	0	0	280	0	0	0	24	172	3	36	male	35	3.4	52	8	1	5	1	2	0	1	0	0
145	2190	990	70792000	2002000	20400000	595000	1300	0	0	0	0	0	1362000	660	0	0	3280	0	20	0	0	0	8.64	0	28	174	2	39	female	35	3.8	55	8	1	6	1	2	1	0	1	1
146	1020	1970	25742000	199292000	74000000	43550000	0	0	0	0	0	0	2780000	0	0	0	0	0	0	0	0	0	0	0	22	164	2	39	male	35.5	2.5	46	8	1	8	2	1	0	1	1	1
147	590	460	254292000	627000	5900000	3470000	0	0	0	0	2800	2600	0	0	0	0	660	80	0	0	0	0	0	0	25	149	3	39	male	36	2.2	46	5	2	6	1	0	0	0	1	0
148	2290	1260	33892000	312000	22900000	7500000	2560	1348	0	0	396000	0	0	62200	0	0	2080	0	0	0	0	0	7.04	0	38	155	2	37	male	35	2.6	48	8	2	5	1	2	0	1	0	0
149	1620	540	6792000	2817000	87000000	17050000	0	0	0	0	0	0	0	0	260	0	0	0	0	0	0	0	0	0	23	168	4	39	male	36	2.6	48	8	0	6	1	0	0	0	1	1
150	1180	480	5992000	1279792000	705000	324500	0	0	0	0	110600	1000	0	0	0	0	0	0	0	0	0	0	0	0	26	169	4	39	male	35	2.7	48	8	2	6	1	1	0	1	1	1
151	1160	960	1463000	181500	493500	371000	0	0	0	0	2480	0	1220	0	0	0	220	0	0	0	0	0	0	0	27	164	2	37	male	33.2	1.8	42	4	2	8	2	2	1	1	1	0
152	1910	1030	252833000	229000	7050000	1395000	0	0	0	0	0	0	734000	0	0	0	0	0	0	0	0	0	960	0	22	170	4	40	female	36.5	3.1	50	8	0	6	1	1		0	1	1
153	1320	1250	618000	57500000	368000	3910000	0	0	0	0	0	0	0	0	0	0	0	0	0	0	0	0	0	0	20	165	2	39	female	35	3.2	51	8	1	5	1	0	0	0	1	1
154	1550	1140	38483000	530000000	1740000	565000	0	0	0	0	0	0	0	0	0	0	0	0	0	0	0	0	0	0	36	168	2	39	female	34.5	3.6	50	8	1	6	1	0	0	0	1	1
155	3700	1370	989833000	600000000	93000000	27300000	0	0	0	0	0	0	197600	121400	0	0	7860	1820	0	0	0	0	3680	3520	31	175	4	39	male	34.4	3.8	51	8	1	5	1	1	0	0	1	1
156	3370	250	559833000	203000	117000000	875000	0	0	0	0	0	0	2060000	620	0	0	0	0	240	80	0	0	154800000	5880000	30	171	2	36	female	35.5	2.9	42	8	0	6	1	0	0	0	1	1
157	2310	900	824833000	595000000	660000000	6050000	0	0	0	0	0	0	7780000	0	0	0	0	0	0	0	0	0	0	0	28	172	4	39	female	36.5	3.9	52	8	0	0	0	0	0	0	1	1
158	450	390	2063000	1045000	4200000	2830000	0	0	0	0	4820	200	0	0	0	0	8080	0	0	0	0	0	0.0328	0	22	159	2	38	female	34.6	2.6	48	5	2	0	0	2	0	1	1	0
159	2900	280	139333000	191000	31900000	1740000	0	0	0	0	42800	0	856000	0	260	0	0	0	0	0	0	0	0.3028	520	19	164	3	39	female	35	3.6	51	8	1	1	0	0	0	0	1	1
160	220	240	33383000	213500	74800	158500	0	0	0	0	0	0	0	0	0	0	0	0	0	0	0	0	0	0	33	165	2	39	female	36	3.6	51	8	1	2	0	0	0	0	1	1
161	350	1070	221781500	39000	1140000	705000	0	0	0	0	0	0	344000	0	0	0	0	0	0	0	0	0	3.224	0	29	167	3	38	female	35.5	2.8	48	8	2	0	0	2	1	1	1	1
162	6230	250	47231500	270500	143500000	405000	0	0	0	0	808000	2520	0	0	2340	0	940	0	0	0	0	0	134800	360	23	168	2	36	female	34	3.1	51	8	2	5	1	1	0	0	1	0
163	1020	410	302781500	7131500	36550000	3915000	0	0	0	0	0	0	45800	340	0	0	0	0	0	0	0	0	4.76	0	22	170	4	39	female	35	3.2	51	8	0	0	0	2	0	0	1	1
164	1170	400	292281500	18000	19900000	1625000	0	0	0	0	0	0	32400	340	0	0	0	0	27000	60	0	0	80	0	30	159	4	39	male	35.5	3.3	52	8	0	0	0	0	0	0	1	1
165	460	260	84281500	75000	801	28300	0	0	0	0	0	0	0	0	0	0	0	0	0	0	0	0	0	0	27	163	2	37	male	35	3.8	52	8	1	0	0	0	0	0	1	1
166	1350	1350	1784781500	307781500	175500000	83000000	0	0	0	0	0	0	6320000	10440000	7640	0	0	0	0	0	0	0	33960	5200	39	165	2	37	female	35.4	3	52	8	0	0	0	0	0	0	1	1
167	1800	1040	741500	267000	54500000	101000000	0	0	0	0	0	0	0	0	0	0	0	0	0	0	0	0	1080	480	24	175	4	39	male	33.8	3.9	55	8	1	0	0	1	0	0	1	1
168	1720	620	13181500	356500	38500000	6300000	0	0	0	0	374000	0	0	0	0	0	3720	0	60	0	0	0	19680	0	18	172	2	37	female	34.5	3.8	50	8	0	5	1	2	0	0	1	1
169	840	2060	3261500	324281500	6250000	50000000	0	0	0	0	0	0	1220	108800	0	0	9200	220	0	0	0	0	0	0	19	168	2	37	male	34.6	2.1	49	8	1	8	2	1	0	0	1	1
170	770	550	63281500	1001500	6450000	6450000	0	0	0	0	0	0	2680000	97800	0	0	0	0	0	0	0	0	0	0	21	155	2	39	female	34	3.5	51	8	0	0	0	1	0	0	1	1
171	2440	780	1789807500	2942500	34250000	14650000	0	0	0	0	0	0	40000000	1860	0	0	260	0	0	0	0	0	1544000	0	23	158	3	39	male	35	3.4	52	8	1	6	1	0	0	0	1	1
172	2940	3510	12649807500	5349807500	25600000	19200000	0	0	0	0	0	0	17540000	260	0	0	0	0	0	0	0	0	3.604	0	29	155	4	39	female	33.4	3.5	54	8	0	0	0	1	0	0	1	1
173	2560	1210	72307500	131807500	69500000	30550000	0	0	0	0	0	0	18520	300	0	0	0	0	0	0	0	0	4.04	320	22	164	2	39	male	35	3.4	54	8	2	1	0	1	0	0	1	1
174	6010	1190	7949807500	5849807500	22850000	7750000	0	0	0	0	0	0	210000	260	0	0	0	0	0	0	0	0	0	0	33	168	2	39	female	36.5	3.9	56	8	1	8	2	2	0	0	1	0
175	1610	1110	3969807500	939807500	10000000	28900000	0	0	0	0	0	0	662000	140	0	0	0	0	0	0	0	0	0.2236	480	26	150	1	38	male	35.5	2.3	50	8	2	6	1	2	0	0	1	1
176	9470	930	8349807500	160000	103500000	24300000	0	0	0	0	0	0	0	0	0	0	0	0	0	0	0	0	520	0	35	160	2	39	female	35	3.6	51	8	1	5	1	1	0	0	1	1
177	7450	870	220807500	36857500	171000000	29850000	0	0	0	0	0	0	30600000	46800	0	0	0	0	0	0	0	0	0	0	27	164	1	38	male	33.5	1.8	42	5	1	6	1	2	0	1	1	0
178	2160	340	4144807500	447500	31400000	1590000	0	0	0	0	0	0	4640000	180	0	0	0	0	60	0	0	0	0	0	20	155	2	36	female	35	2.5	52	8	1	6	1	2	0	2	1	0
179	12040	340	5499807500	9457500	290000000	945000	0	0	0	0	29600000	0	0	0	1100	0	0	0	220	0	0	0	40	440	30	150	4	38	male	35.5	2.5	48	8	1	8	2	2	1	1	1	0
180	3260	780	1199807500	1512500	43800000	16000000	0	0	0	0	18700000	7160000	0	0	0	0	0	0	100	0	0	0	0.3172	0	22	160	2	38	female	35	2.6	48	8	1	6	1	1	0	0	1	1
181	2210	510	2699759500	1634500	25600000	6150000	0	0	0	0	0	0	942000	440	0	0	0	0	1080	0	0	0	0.3336	0	31	164	2	36	male	35.4	2.8	46	8	2	5	1	1	0	0	1	1
182	1700	420	1859500	1339500	77000000	2670000	0	0	0	0	0	0	0	0	0	0	0	0	420	0	0	0	9.12	0	28	162	4	39	female	33.8	2.4	45	8	1	5	1	2	0	0	1	1
183	3200	310	20359500	1179500	74500000	3585000	0	0	0	0	6020	0	14320	0	520	0	0	0	0	0	0	0	680	0	22	158	4	39	female	34.5	3.6	52	8	1	0	0	2	0	0	1	1
184	5310	570	10709500	2379500	85500000	5900000	0	0	0	0	0	0	0	0	0	0	0	0	20	0	0	0	0	0	19	164	2	37	female	34.6	3.5	51	8	1	8	2	0	0	0	1	1
185	6710	1770	624759500	3434759500	230000000	6100000	0	0	0	0	0	0	133200	420	0	0	0	0	0	0	0	0	0	0	33	165	2	38	female	34	3.1	49	8	0	0	0	2	0	0	1	1
186	6030	500	964759500	344500	73000000	4695000	0	0	0	0	0	0	462000	0	0	0	0	0	0	0	0	0	0	0	22	159	2	39	female	35	3.2	52	8	1	0	0	0	0	0	1	1
187	660	640	35709500	11559500	6600000	6750000	0	0	0	0	0	0	0	0	0	0	0	0	0	0	0	0	0	0	25	161	3	39	male	35.5	3.3	51	8	1	5	1	1	0	1	1	1
188	1410	270	130259500	524500	24600000	1975000	0	0	0	0	0	0	6500000	106800	0	0	0	0	0	0	0	0	0	0	22	170	4	39	male	35	2.8	49	8	0	0	0	1	0	0	1	1
189	690	350	499759500	2534500	2495000	4215000	0	0	0	0	0	0	560	0	0	0	360	0	0	0	0	0	40	440	31	172	2	39	male	35.4	3.5	51	8	0	0	0	0	0	0	1	1
190	3020	680	167759500	10259500	56500000	21500000	212000	0	0	0	0	0	1966000	6220	0	0	0	0	0	0	0	0	115600	0	20	164	4	38	male	33.8	2.7	48	8	1	8	2	0	0	0	1	1
191	3170	820	609762500	1532500	42450000	10950000	0	0	0	0	0	0	474000	380	0	0	280	6.18	0	0	0	0	8.4	0	27	158	2	36	female	34.5	3.9	52	8	2	8	2	2	0	0	1	1
192	1810	420	160262500	1332500	10100000	13350000	0	0	0	0	0	0	566000	0	0	0	0	0	0	0	0	0	16.8	0	19	154	2	39	female	34.6	3.1	52	8	1	0	0	0	0	0	1	1
193	1940	830	353762500	2172500	15900000	23100000	674000	46800	0	0	0	0	3580000	2920000	0	0	360	80	0	0	0	0	3364000	5680	22	164	2	39	male	34	3	50	8	0	1	0	0	0	0	1	1
194	1140	500	194262500	49162500	80500000	3340000	0	0	0	0	0	0	2260000	0	80	0	0	0	0	0	0	0	17.36	0	30	157	2	39	male	34	3.2	50	8	1	7	2	1	0	0	1	1
195	1160	420	17712500	2917500	12700000	17050000	0	0	0	0	0	0	0	0	0	0	0	0	0	0	0	0	7.52	0	21	166	1	36	male	35	2.8	48	6	3		3	2	1	1	1	0
196	700	540	4247500	105500	4165000	10350000	0	0	0	0	0	0	0	0	0	0	0	0	0	0	0	0	8.96	0	35	162	2	39	male		2.8	47	8	1	0	0	2	0	0	1	1
197	1460	350	2107500	552500	3450000	2000000	0	0	0	0	222000	0	0	0	0	0	0	0	1960	540	0	0	0	0	22	160	2	39	female		2.6	48	8	2	6	1	2	0	0	1	1
198	1310	510	63262500	697500	17500000	13500000	0	0	0	0	0	0	13780000	1060	0	0	7820000	0	0	0	0	0	0	0	25	164	4	36	female	35	2.3	40	8	0	0	0	1	0	0	1	1
199	1370	430	117762500	4862500	9100000	5700000	0	0	0	0	0	0	9540000	0	0	0	17700	60	0	0	0	0	0	0	19	165	2	39	female	34.5	3.5	50	8	0	6	1	0	0	0	1	1
200	780	400	7362500	139262500	3410000	2510000	0	0	0	0	0	0	200	0	0	0	72400	0	0	0	0	0	69560	280	21	168	3	37	female		3.6	51	8	0	0	0	1	0	0	1	1

## Sheet: DATA-nomalized to human GAPDH
	TaqMan- PCR Results
ID	Ct_M (GE/hGAPDH)	Ct_B (GE/hGAPDH)	Ng_M (GE/hGAPDH)	Ng_B (GE/hGAPDH)	Uu_M (GE/hGAPDH)	Uu_B (GE/hGAPDH)	Up_M (GE/hGAPDH)	Up_B (GE/hGAPDH)	Mg_M (GE/hGAPDH)	Mg_B (GE/hGAPDH)	Mh_M (GE/hGAPDH)	Mh_B (GE/hGAPDH)	Tv_M (GE/hGAPDH)	Tv_B (GE/hGAPDH)	HSV_M (GE/hGAPDH)	HSV_B (GE/hGAPDH)	CMV_M (GE/hGAPDH)	CMV_B (GE/hGAPDH)	maternal age /years	maternal length/cm	education - score	gestational age / weeks	gender of baby	head circum-ference /cm	neonatal weight / kg	neonatal length / cm	apgar -score	leuco- cytosis	nugent-score	bacterial vaginosis - coding	previous parity - coding	nos. of previous missed abortion	nos. of previous spontaneous abortion	previous preterm birth - coding	previous STI - coding
1	0	0	0	0	0.0611446	0.00204225	0.653614	0.00274648	0	0	0	0	0	0	0	0	4.56024e-08	0	26	156	3	36	female	33.5	2	52	8	0	7	2	0	1	0	1	1
2	0	0	0	0	0	0	0.000963964	0	0.000387387	0	0	0	0	0	0	0	0	0	34	160	4	39	female	35	3.8	51	8	1	6	1	1	0	0	0	1
3	0	0	0	0	0	0	1.14955	0.000151515	0	0	0.00348214	0	0	0	0	0	0	0	38	164	2	38	female	36.5	2.1	45	8	1	6	1	2	1	0	1	0
4	0	0	0	0	0	0	0.0159459	0.00109091	0	0	2.79279e-05	0	0	0	0	0	3.06306e-05	0	22	165	3	39	female	35.5	2.6	48	8	0	0	0	0	0	0	1	1
5	0.000132895	1.20673e-06	0	0	0	0	0.183772	0.0136538	0	0	2.36842e-05	0	0	0	0	0	6.66667e-05	0	27	158	4	39	male	35	3.9	51	8	0	0	0	0	0	0	1	1
6	0	0	0	0	0	0	0.091453	0	0.00335897	0	0	0	0	0	0	0	0.00282051	0	25	155	4	38	female	35	2.7	49	8	1	7	2	2	0	1	1	1
7	0	0	0	0	0	0	2.21116	0	0	0	0	0	0.000258964	6.80272e-05	0	0	7.96813e-06	0	28	164	2	39	male		3.6	52	8	0	0	0	0	0	0	1	1
8	0	0	0	0	0.000432927	0	0	0	0	0	0.00271341	0	0.0993902	0	0.0218293	0	9.26829e-05	0	26	164	2	39	male	35.5	3.6	51	8	0	0	0	0	0	0	1	1
9	0	0	0	0	0	0	1.83088	0	0	0	0	0	0	0	0	0	0	0	34	150	2	39	female	36	3.6	50	8	1	6	1	2	0	0	1	1
10	0	0	0	0	0	0	0.00142623	0	0	0	0	0	0	0	0	0	0	0	34	158	2	39	male	35	2.8	46	8	0	6	1	0	0	0	1	1
11	0	0	0	0	0	0	0.000631111	0	0	0	0	0	0	0	0	0	0	0	29	163	3	38	female	36	2.9	48	8	0	8	2	0	0	0	1	1
12	0	0	0	0	0.000183188	0	0.000849275	0	0	0	0.00097971	0	0	0	0	0	7.53623e-06	0	21	150	3	39	female	35	3.8	52	8	0	0	0	0	0	0	1	1
13	0	0	0	0	0.0136303	0	0	0	0	0	0	0	0	0	0	0	0	0	34	163	2	39	female	35.5	3.8	50	8	0	6	1	0	0	0	1	1
14	0	0	0	0	0	0	0.0438384	0	0	0	8.68687e-06	0	0	0	0	0	0	0	40	161	2	39	male	36.5	3.9	51	8	1	8	2	1	0	0	1	1
15	0.0199222	0	0	0	0	0	0.0958755	0	0	0	0	0	0	0	0	0	5.29183e-05	0	36	154	4	38	male	35	3.8	50	8	2	0	0	1	0	0	0	0
16	0	0	0	0	0	0	0.0427106	5.68233e-05	0	0	5.93407e-05	0	0	0	0	0	1.31868e-05	0	26	156	4	36	female	34.5	3.8	50	8	1	0	0	0	0	0	1	1
17	0	0	0	0	0	0	0.232794	0	0	0	0.000122672	0	0	0	0	0	0	0	22	158	2	37	male	34.4	3.2	50	8	0	0	0	0	0	0	1	1
18	0.00443103	0.000373109	0	0	0	0	0.0291379	0	0	0	0	0	0	0	0	0	1.72414e-06	0	35	159	3	38	male	35.5	3.3	50	8	2	8	2	2	0	1	1	1
19	0	0	0	0	0	0	7.61181e-05	0	0	0	0	0	0	0	0	0	0	0	25	163	3	39	female	36.5	3.6	50	8	0	0	0	2	0	0	1	1
20	0	0	0	0	0	0	6.12414	0.00236786	0	0	0	0	0	0	0	0	0	0	36	152	3	39	female	36	3.5	53	8	0	6	1	0	0	0	1	0
21	0	0	0	0	0	0	3.57143e-05	0.000878788	0	0	0	0	0	0	0	0	0	0	25	171	3	39	female	34	3.6	55	8	2	0	0	0	0	0	1	1
22	0.00164706	0	0	0	0	0	0.258824	0.0821138	0	0	5.02674e-05	0	0	0	0	0	4.27807e-06	0	36	168	4	36	female	35	3.4	51	8	0	8	2	2	0	1	1	0
23	0	0	0	0	0	0	0	0	0	0	0	0	0	0	0	0	0.000296296	0	22	152	4	39	female	36	3.6	51	8	0	0	0	2	0	0	1	1
24	0	0	0	0	0	0	0	0	0	0	0	0	0	0	0	0	1.27389e-05	0	23	163	4	39	female	35.5	3.8	52	8	1	6	1	2	1	0	1	0
25	0	0	0	0	0	0	0.043609	0.0224852	0	0	0	0	0	0	0	0	0	0	34	149	4	38	female	34.5	2.2	48	5	2	8	2	2	0	1	1	0
26	0	0	0	0	0.00538983	0	0	0	0	0	0	0	0	0	0	0	0	0	20	156	3	38	female	35.4	2.5	46	8	0	8	2	1	0	0	1	1
27	0.315306	0	0	0	0.214796	0	0	0.0166667	0	0	3.41837e-05	1.78571e-06	0	0	0	0	0.00845918	0.0068119	21	155	1	36	female	36	2.6	46	6	1	8	2	2	2	1	0	0
28	0.0102419	0	0	0	0	0	0.158871	0	0	0	0	0	0	0	0	0	3.22581e-06	0	25	153	2	39	female	35	3.6	48	8	0	0	0	1	0	0	1	1
29	0	0	0	0	0	0	8.5848	0.00052349	0.00020117	0	0	0	0	0	0	0	0	0	28	162	2	38	female	34.8	3.5	51	8	1	6	1	2	0	0	1	1
30	0	0	0	0	0	0	0.405641	0	0	0	0	0	0	0	0	0	0	0	34	164	2	39	male	34.8	3.4	52	8	1	6	1	1	0	0	1	1
31	0.000499758	0	0	0	0.00421308	0	0.00153995	0	0	0	0	0	0	0	0	0	0	0	31	167	4	37	male	35.2	3.8	53	8	0	0	0	2	0	0	1	1
32	0	0	0	0	0	0	0.000906599	0	0	0	0	0	0	0	0	0	0	0	41	168	2	38	male	34.5	2.5	46	8	1	6	1	2	0	0	1	1
33	0.00727273	0	0	0	0	0	0.217576	0	0	0	0	0	0	0	0	0	0	0	18	145	2	38	female	34	3.2	55	8	2	6	1	2	0	0	1	0
34	0	0	0	0	0	0	0	0	0	0	0	0	0	0	0	0	0	0	28	156	4	39	female	36	3.2	51	8	1	6	1	2	0	1	1	1
35	0	0	0.000627907	0	0.697674	0	0.0447442	0	0	0	6.51163e-05	0	0	0	0	0	0	0	20	149	4	39	female	35	2.5	46	8	1	0	0	0	0	0	1	1
36	0.0111475	0	0	0	0	0	9.04918e-05	0	0	0	0	0	0.0672131	0.000107602	0	0	2.62295e-06	0	29	167	2	38	male	34	3.6	52	8	1	6	1	0	0	0	1	1
37	0	0	0	0	0.0184034	0	0.114286	0	0	0	0	0	0	0	0	0	0	0	39	162	2	37	female	35.4	2.3	42	5	1	6	1	2	1	1	0	0
38	0	0	0	0	0	0	0.272376	0	0	0	0	0	0	0	0	0	0	0	31	159	3	39	male	34.5	3.5	51	8	1	8	2	0	0	0	1	1
39	0	0	0	0	0.000606061	0	0.00586667	0	0	0	0.00022497	0	0	0	0	0	0	0	18	158	1	38	female	36	2.6	50	8	2	6	1	2	0	1	1	0
40	0	0	0	0	1.30227	0.0163667	0	0	0	0	0	0	0	0	0	0	0	0	39	164	2	39	male	35.4	3.6	52	8	0	6	1	1	0	0	1	1
41	0	0	0	0	0.0344309	0	0	0	0	0	0	0	0	0	0	0	0	0	27	157	4	39	female	34.5	3.4	52	8	0	0	0	0	0	0	1
42	0	0	0	0	0	0	0.166792	2.8169e-05	0	0	0.00716981	0	0	0	0	0	0	0	18	168	3	39	male	34.5	2.4	46	8	1	6	1	2	0	0	1	1
43	0	0	0	0	0	0	0.077594	0	0	0	0	0	0	0	0	0	1.56391e-05	0	26	158	2	39	female	33.8	1.9	52	5	1	6	1	2	0	0	1	0
44	0	0	0	0	0.000171571	0	0	0	0	0	0	0	0	0	0	0	0	0	22	171	4	38	female	35	3.3	51	8	0	0	0	0	0	0	1	1
45	0	0	0	0	0	0	0	0	0	0	0.0126425	0	0	0	0	0	1.86528e-05	0	20	169	3	39	female	34	3.5	51	8	0	0	0	0	0	0	1	1
46	0	0	0	0	0.0792857	0	0.075	0	0	0	0	0	6.28571e-05	0	0	0	7.85714e-05	0	28	160	2	38	male	36	3.6	51	8	0	0	0	0	0	0	1	1
47	0	0	0	0	0	0	0	0	0	0	0	0	0	0	0	0	0.000149206	0	29	172	4	39	male	34	2.2	48	8	0	6	1	0	0	0	1	1
48	0	0	0	0	0	0	0.0726866	0	0	0	0	0	0	0	0	0	0	0	28	165	4	39	male	34	3.2	52	8	1	6	1	1	0	0	1	1
49	0	0	0	0	0	0	0	0	0	0	0	0	0	0	0	0	0	0	29	165	2	36	female	35.4	2.6	48	5	1	7	2	2	0	1	1	0
50	0	0	0	0	0	0	0.00368235	0.0145686	0	0	0	0	0	0	0	0	1.64706e-05	0	33	167	4	39	male	34	3.8	52	8	1	7	2	1	0	0	1	1
51	0	0	0	0	0	0	0	0	0	0	0	0	0	0	0	0	1.30081e-06	0	21	162	4	39	female	34.6	3.2	52	8	0	0	0	0	0	0	1	1
52	0	0	0	0	0	0	0	0	0	0	0	0	0	0	0	0	2.34719e-05	0	39	164	4	39	male	35.5	3.5	51	8	0	2	0	1	0	0	1	1
53	0	0	0	0	0.0268156	0.000123881	0.00103464	0.000356716	0.00625698	0	0	0	0	0	0	0	0	0	23	164	4	39	female	35.4	3.6	51	8	0	5	1	0	0	0	1	1
54	0	0	0	0	0	0	1.38462e-05	0	0	0	0	0	0	0	0	0	0	0	28	168	2	38	male	34.5	2.5	48	8	1	0	0	1	0	0	1	1
55	0	0	0	0	0	0	0.000301796	0	0	0	9.1018e-06	0	0	0	0	0	8.14371e-06	0	33	159	3	39	female	36	3.7	51	8	2	8	2	2	0	0	1	0
56	0.00901664	6.22478e-05	0	0	0	0	0.00188805	0.00019366	0	0	0.000355825	4.41499e-07	0.277156	0.0382709	0	0	2.42057e-06	0	28	157	4	39	male	34.5	3.6	52	8	0	0	0	0	0	0	1	1
57	0	0	0	0	0	0	0.00128521	0	0	0	0	0	0	0	0	0	0.000511243	0.0255059	22	158	2	39	female	35.5	3.2	52	8	0	0	0	0	0	0	1	1
58	0.000129946	2.17391e-06	0	0	0	0	0.000820327	0.00693478	0	0	8.56624e-05	0	0.00206897	0.000184783	0	0	2.03267e-05	0	25	164	2	39	female	34.5	3.3	52	8	1	5	1	1	0	0	1	1
59	0	0	0	0	0	0	0	0	0	0	0	0	0	0	0	0	0	0	30	173	4	39	male	35	3.4	51	8	1	0	0	1	0	0	1	1
60	0	0	0	0	0	0	0	0	0	0	0	0	0	0	0	0	0	0	31	164	2	39	male	35	3.5	51	8	0	0	0	0	0	0	1	1
61	0	0	0	0	0	0	0.00277037	0.000135802	0	0	4.59259e-05	0	0	0	0	0	0	0	27	162	4	39	male	36.2	3.6	51	8	0	0	0	0	0	0	1	1
62	0	0	0	0	0.00609959	1.87234e-05	0	0	2.6556e-05	0	0.00995851	0	0	0	0	0	9.12863e-06	0	22	158	3	38	male	34.5	2.5	39	8	1	8	2	0	0	0	1	0
63	0	0	0	0	0	0	0.0319355	0	0	0	0	0	0	0	0	0	0	0	40	173	2	39	female	34.5	3.8	53	8	1	0	0	0	0	0	1	1
64	0	0	0	0	0.000195977	0	0.0271839	1.673e-05	0	0	0	0	0	0	0	0	4.48276e-05	0	30	156	4	39	female	34.6	3.5	53	8	0	0	0	0	0	0	1	1
65	0	0	0	0	0	0	0.035188	0.000152941	0	0	0	0	0	0	0	0	2.40602e-06	0	24	168	1	38	male	35	2.6	52	8	2	0	0	1	0	1	1	1
66	0	0	0	0	0	0	0	0	0	0	3.2e-05	1.42857e-05	0	0	0	0	0	0	31	162	3	39	male	35.5	3.6	52	8	0	0	0	1	0	1	1	1
67	0.00289524	3.18367e-05	0	0	0.0167619	0.0084898	0	0	0	0	5.90476e-05	9.52381e-06	0	0	0	0	9.90476e-05	5.44218e-06	20	165	2	39	male	34.5	3.4	52	8	1	0	0	0	0	0	1	1
68	0	0	0	0	2.97641e-05	0	0.149546	0.304598	0	0	0	0	0	0	0	0	0	0	35	166	2	36	male		3.5	53	8	1	0	0	1	0	0	1	0
69	0	0	0	0	0	0	0.052086	0.0593548	0	0	0	0	0	0	0	0	0	0	30	156	2	35	female	34	3.2	53	8	2	0	0	1	0	0	1	0
70	0	0	0	0	0	0	0.0625	9.82456e-05	0	0	0	0	0	0	0	0	4.77273e-05	0	28	161	2	39	female	35	3.1	55	8	0	8	2	0	0	0	1	0
71	0	0	0	0	0	0	0.0773585	0.000104418	0	0	0	0	0	0	0	0	0	0	23	174	4	39	male	34.5	3.2	54	8	0	8	2	2	0	0	0	1
72	0	0	0	0	5.90476e-05	0	0.182667	0	0	0	0	0	0	0	0	0	8e-05	0	25	158	4	39	female	34.8	3.6	52	8	2	8	2	2	0	0	1	0
73	0	0	0	0	0.00494024	0	0.0377689	0.000251852	0	0	0	0	0	0	0	0	9.56175e-06	8.88889e-05	33	164	2	39	female	35	3.5	51	8	1	8	2	0	0	0	1	1
74	0.000138702	3.33043e-05	0	0	0	0	0.000292617	0.000211304	0	0	0.000113647	1.65217e-05	0	0	0	0	3.52573e-05	0	21	158	2	39	male	36	3.3	50	8	0	0	0	0	0	0	1	1
75	0	0	0	0	0	0	0.0411268	0.0159476	0	0	7.60563e-05	0	0	0	0	0	0	0	29	165	2	39	female	35.5	3.2	50	8	0	0	0	0	0	0	1	1
76	0	0	0	0	0	0	0.000287143	1.8677e-05	0	0	0	0	0	0	0	0	0	0	20	169	4	39	female	35	3.1	50	8	0	0	0	2	0	0	1	1
77	0	0	0	0	0	0	0.302913	0.000233962	0	0	0.00326214	0	0	0	0	0	0	0	21	171	3	39	female	34	3.9	52	8	0	0	0	2	0	0	1	1
78	0	0	0	0	0	0	0.0165217	0	0	0	0	0	0	0	0	0	0	0	22	159	4	39	male	35	3.2	51	8	0	0	0	1	0	0	1	1
79	0	0	0	0	0	0	0	0	0	0	0	0	0	0	0	0	0	0	38	158	2	39	female	37	4.1	51	8	0	0	0	1	0	0	1	1
80	0	0	0	0	0	0	0.0271111	0	0	0	0	0	0	0	0	0	0	0	32	168	4	39	female	36	3.3	52	8	1	0	0	1	0	0	1	1
81	0	0	0	0	0	0	0	0	0	0	0	0	0	0	0	0	0	0	21	165	3	39	female	35.5	3.1	52	8	0	0	0	0	0	0	1	1
82	0	0	0	0	0	0	0.200712	0	0	0	0	0	0	0	0	0	0	0	23	164	2	39	male	34	3	52	8	1	0	0	1	0	0	1	0
83	0.018699	0.00172757	0	0	0	0	0.147299	0.166703	0	0	6.83572e-05	0	0	0	0	0	0.000671224	0.000172973	25	163	2	39	male	35	3.6	52	8	0	0	0	0	0	0	1	1
84	0	0	0	0	0	0	0.00689552	0.000486047	0	0	2.1791e-05	0	0	0	0	0	0	0	22	163	4	39	male	35.5	3.4	52	8	0	0	0	1	0	0	1	1
85	0	0	0	0	0	0	0	0	0	0	0	0	0	0	0	0	0	0	19	158	4	36	female	35	2.5	46	8	2	8	2	1	0	0	0	1
86	0	0	0	0	0	0	0.361338	0.0272165	0	0	0.0400743	0.00147079	0	0	0	0	3.86617e-05	0	27	164	2	35	female	35.4	2.6	41	8	1	6	1	2	0	1	0	0
87	0	0	0	0	0	0	0.0786035	0.0111319	0	0	5.88529e-05	0	0	0	0	0	2.59352e-05	0	22	162	2	38	male	33.8	1.9	48	5	1	6	1	2	1	0	1	1
88	0	0	0	0	0	0	0.00695023	0.000126829	0	0	0	0	0	0	0	0	0	0	23	167	3	39	female	34.5	2.5	48	8	1	8	2	2	0	0	0	0
89	0	0	0	0	0	0	0.128727	0	0	0	0	0	0	0	0	0	2.47273e-05	0	29	168	2	39	female	34.6	3	51	8	1	6	1	2	0	2	1	1
90	0	0	0	0	0	0	0.796262	0.00135748	0	0	0.022729	9.44882e-06	0	0	0	0	0.000120374	6.92913e-05	21	150	2	39	male	34	3.2	42	8	2	7	2	1	0	0	1	1
91	8.78947e-05	0	0	0	0	0	0.0521053	0.00129672	0	0	0	0	0	0	0	0	3.68421e-06	0	24	152	4	37	female	35	2.3	46	8	0	0	0	2	0	0	1	1
92	0	0	0	0	0	0	0	0	0	0	0	0	0	0	0	0	0	0	29	164	2	39	female	35.5	3.1	52	8	1	6	1	1	0	0	1	1
93	0	0	0	0	0.00137975	0.000932692	0.0131013	0.000273077	0	0	0.00015	5.19231e-05	0	0	0	0	2.53165e-07	0	25	162	2	39	male	36	2.6	48	8	1	5	1	2	0	0	1	0
94	0	0	0	0	0	0	0	0	0	0	0	0	0	0	0	0	0	0	29	170	2	37	male	36.4	2	51	8	1	8	2	0	0	0	1	1
95	0	0	0	0	0	0	0.250485	7.79221e-06	0	0	0	0	0	0	0	0	0	0	28	165	4	39	female	34.8	3	51	8	1	0	0	1	0	0	1	1
96	0.005	0.000929293	0	0	0.0328846	0.00122626	0.00201923	7.87879e-05	0	0	0	0	0	0	0	0	2.61538e-06	0	18	163	2	39	male	35	3.5	51	8	1	5	1	1	0	0	1	0
97	0	0	0	0	0.136283	0.0345522	0	0	0	0	0.000498525	0	0	0	0	0	0	0	22	159	2	39	male	35.6	3.6	52	8	1	5	1	2	1	0	1	1
98	0	0	0	0	0.0572287	0.000432	0.106177	5.76e-05	0	0	0	0	0	0	0	0	0	0	33	169	3	39	female	34.8	3.4	52	8	1	0	0	0	0	0	1	1
99	0	0	0	0	0	0	0.319088	0.077551	0	0	0	0	0	0	0	0	0	0	28	164	4	39	male	35	3.2	52	8	1	6	1	0	0	0	1	1
100	0	0	0	0	0	0	0	0	0	0	0	0	0	0	0	0	0	0	29	164	4	39	male	34.5	3.5	52	8	1	0	0	1	0	0	1	1
101	0	0	0	0	0	0	0.0142759	0	0	0	0	0	0	0	0	0	3.44828e-06	0	31	168	4	39	female	36	2.6	48	8	1	0	0	2	0	0	1	1
102	0	0	0	0	0.0114717	0	0	0	0	0	0	0	0	0	0	0	0	0	27	170	3	39	male	34.5	3.1	52	8	1	5	1	1	0	0	1	0
103	0.00291538	6.13559e-05	0	0	0	0	0.105385	0.00195593	0	0	0	0	0	0	0	0	9.84615e-05	0	25	158	4	37	male	34.6	2	46	8	2	5	1	2	1	0	1	0
104	0	0	0	0	0	0	0	0	8.88889e-06	0	0	0	0	0	0	0	0	0	27	168	2	39	female	34	2	46	8	0	5	1	0	0	0	1	1
105	0	0	0	0	0	0	0.017397	3.55263e-05	0	0	0	0	0	0	0	0	0	0	37	164	2	37	male	35	2	51	8	0	0	0	0	0	0	1	1
106	0	0	0	0	0	7.12468e-06	1.82474	0.00343003	0	0	0	0	0	0	0	0	0	0	28	165	3	38	female	35.5	2.6	48	8	2	8	2	2	0	1	1	0
107	0	0	0	0	0	0	0.435088	0.000394805	0	0	0.000140351	0	0	0	0	0	0	0	26	163	3	38	male	36	3.4	52	8	1	0	0	2	0	1	1	1
108	0	0	0	0	0	0	0.0919601	0.000148837	0	0	0	0	0	0	0	0	0	0	17	160	4	39	male	36.4	3.1	52	8	0	6	1	1	0	1	1	1
109	0	0	0	0	0	0	0.00105007	0	0	0	0	0	0	0	0	0	0	0	20	168	2	39	female	34.8	3.7	52	8	0	6	1	1	0	1	1	1
110	0	0	0	0	0	0	0.166301	0	0	0	0	0	0	0	0	0	6.19178e-07	0	30	164	2	38	male	37	4.1	52	8	1	6	1	2	1	1	1	0
111	0	0	0	0	2.47179	2.04922e-06	4.30769	4.47427e-05	0	0	0.00064359	0	0	4.02685e-05	0	0	2.05128e-05	0	28	158	3	37	male	35.6	2.6	48	8	1	8	2	2	0	0	1	1
112	0	0	0	0	0	0	0.0348649	0	0	0	0	0	0	0	0	0	0	0	24	161	3	38	female	34.8	3.1	51	8	0	0	0	0	0	0	1	1
113	0	0	0	0	0	0	0	0	0	0	0	0	0	0	0	0	2.36453e-06	0.000164103	21	165	2	39	male	35	2	46	8	2	0	0	2	0	1	1	0
114	0.0818301	0	0	0	0.0298039	0	0	0	0	0	0	0	0	0	0	0	7.32026e-06	0	30	164	3	40	female	34.5	3.1	52	8	2	7	2	1	0	1	1	1
115	0	0	0	0	0	0	0.13341	7.47082e-05	0	0	0	0	0	0	0	0	0.00076763	0	24	171	4	39	male	36	3.5	51	8	0	0	0	0	0	0	1	1
116	0	0	0	0	0	0	0.527059	0	0	0	0.000181176	0	0	0	0	0	0	0	35	159	2	39	female	36	3.6	51	8	0	6	1	0	0	0	1	1
117	0	0	0	0	0	0	0.00726042	0	0	0	0	0	0	0	0	0	1.55833e-07	0	29	172	2	39	male	35.5	3.8	53	8	1	1	0	0	0	0	1	1
118	0	0	0	0	0.0283544	0	0	0	0	0	0	0	0	0	0	0	1.67764e-06	0	29	174	2	39	female	34	3.1	54	8	0	1	0	1	0	0	1	1
119	0	0	0	0	0	0	0	0	0	0	0	0	0	0	0	0	0	0	26	164	3	39	male	35	3.3	55	8	1	5	1	0	0	0	1	1
120	0.442315	0.000230216	0	0	0	0	0.717764	0.000722302	0	0	0	0	0	0	0	0	1.75649e-05	0	36	165	4	39	female	35.5	3.6	54	8	1	0	0	2	0	1	1	0
121	0	0	0	0	0	0	7.95322e-05	0	0	0	0	0	0	0	0	0	4.67836e-06	0.00213333	25	164	2	38	male	35	2.6	45	8	0	7	2	1	0	0	1	1
122	0	0	0	0	0.0173333	0	0	0	0	0	0	0	0	0	0	0	0	0	31	173	2	39	female	35.4	3.6	51	8	0	0	0	0	0	0	1	1
123	0	0	0	0	0	0	0	0	0	0	0	0	0	0	0	0	0	0	21	168	2	39	female	33.8	3.1	51	8	0	0	0	0	0	0	1	1
124	0	0	0	0	0	0	0.0134866	0.00198798	0	0	0	0	0	0	0	0	0	0	29	167	3	39	male	34.5	3.2	52	8	0	1	0	2	0	0	1	1
125	0	0	0	0	0	0	0.00886297	0.00545455	0	0	0	0	0	0	0	0	2.33236e-05	0	19	165	4	40	female	34.6	3.4	52	8	1	5	1	1	0	0	1	1
126	0	0	0	0	0	0	0	0	0	0	0	0	0	0	0	0	0	0	22	164	2	39	male	35	3.3	52	8	0	0	0	0	0	0	1	1
127	0.000965058	0	0	0	0	0	0.000492512	0	0	0	0	0	0	0	0	0	1.04226e-06	0	24	168	4	39	female	36	3.8	52	8	0	0	0	1	0	0	1	1
128	0	0	0	0	0	0	0	0	0	0	0	0	0	0	0	0	0	0	28	169	2	39	female	35.5	3.9	54	8	0	1	0	1	0	0	1	1
129	0	0	0	0	0.000524422	0.00781503	0	0	0	0	0	0	0	0	0	0	0	0	17	164	3	39	female	34	3	51	8	1	1	0	0	0	0	1	1
130	0	0	0	0	0	0	0	0	0	0	0	0	0	0	0	0	0	0	26	164	2	39	male		3.1	51	8	0	2	0	0	0	0	1	1
131	0	0	0	0	0	0	0.122648	0	0	0	0	0	0	0	0	0	0	0	29	165	4	39	male	35.5	3.3	52	8	0	0	0	0	0	0	1	1
132	0	0	0	0	0	0	0.484615	0	0	0	0	0	0	0	0	0	0	0	19	168	2	39	male	35	3.7	52	8	0	0	0	0	0	0	1	1
133	0	0	0	0	0	0	0.102642	0	0	0	0	0	0	0	0	0	0	0	25	164	4	39	male	35.4	3.2	55	8	0	0	0	1	0	0	1	1
134	0	0	0	0	0	0	0.0502251	0	0	0	0	0	0	0	0	0	0.000704823	0	23	160	2	39	female	33.8	3.2	52	8	1	0	0	0	0	0	1	1
135	0.00268507	6.01156e-05	0	0	0	0	0.0542033	0.169942	0	0	0	0	0	0	0	0	0	0	29	168	2	39	female	34.5	3.1	52	8	0	0	0	0	0	0	1	1
136	2.01504e-05	0.0027673	0	0	0	0	0	0	0	0	0	0	0	0	0	0	2.40602e-06	0	30	164	2	39	female	34.6	3.6	52	8	0	0	0	0	0	0	1	1
137	0	0	0	0	0	0	0.00132632	0.00865546	0	0	0	0	0	0	0	0	1.05263e-06	0	21	170	2	39	male	34	3.9	51	8	1	8	2	1	0	0	1	1
138	0	0	0	0	0	0	0.00182813	0	0	0	0.000290625	0.00111162	0	0	0	0	0	0	19	168	2	38	male	35	2.6	48	8	0	5	1	0	0	0	1	0
139	0.000149486	6.3593e-05	0	0	0.0225829	0.0883943	0	0	0	0	0	0	0	0	0	0	1.96571e-05	0	18	169	3	37	male	33.4	1.9	44	5	2	7	2	2	1	1	1	0
140	0	0	0	0	0	0	0.076939	0.00239865	0	0	0	0	0	0	0	0	0.000601448	0.000135135	25	166	4	39	female	35	3	51	8	0	0	0	0	0	0	1	1
141	0.00168627	0	0	0	0.082549	0	0	0	0	0	0.00119608	0	0	0	0	0	0	0	21	158	2	39	female	36.5	2.1	49	8	1	8	2	2	0	0	0	0
142	0	0	0	0	0	0	0.176949	0.0076996	0	0	0	0	0	0	0	0	0	0	17	168	2	38	male	35.5	2.6	48	8	2	6	1	2	1	0	0	0
143	3.18072e-05	0	0	0	0	0	0.0112771	0	0	0	0	0	0	0	0	0	0	0	23	169	4	39	female	35	3.5	52	8	0	0	0	2	0	0	1	1
144	0	0	0	0	0	0	0	0	0	0	0	0	0	0	0.00358974	0	0	0	24	172	3	36	male	35	3.4	52	8	1	5	1	2	0	1	0	0
145	6.37255e-05	0	0	0	0	0	0.0667647	0.00110924	0	0	0.000160784	0	9.80392e-07	0	0	0	4.23529e-07	0	28	174	2	39	female	35	3.8	55	8	1	6	1	2	1	0	1	1
146	0	0	0	0	0	0	0.0375676	0	0	0	0	0	0	0	0	0	0	0	22	164	2	39	male	35.5	2.5	46	8	1	8	2	1	0	1	1	1
147	0	0	0	0	0.000474576	0.00074928	0	0	0	0	0.000111864	2.30548e-05	0	0	0	0	0	0	25	149	3	39	male	36	2.2	46	5	2	6	1	0	0	0	1	0
148	0.00011179	0.000179733	0	0	0.0172926	0	0	0.00829333	0	0	9.08297e-05	0	0	0	0	0	3.07424e-07	0	38	155	2	37	male	35	2.6	48	8	2	5	1	2	0	1	0	0
149	0	0	0	0	0	0	0	0	2.98851e-06	0	0	0	0	0	0	0	0	0	23	168	4	39	male	36	2.6	48	8	0	6	1	0	0	0	1	1
150	0	0	0	0	0.156879	0.00308166	0	0	0	0	0	0	0	0	0	0	0	0	26	169	4	39	male	35	2.7	48	8	2	6	1	1	0	1	1	1
151	0	0	0	0	0.00502533	0	0.00247214	0	0	0	0.000445795	0	0	0	0	0	0	0	27	164	2	37	male	33.2	1.8	42	4	2	8	2	2	1	1	1	0
152	0	0	0	0	0	0	0.104113	0	0	0	0	0	0	0	0	0	0.00013617	0	22	170	4	40	female	36.5	3.1	50	8	0	6	1	1		0	1	1
153	0	0	0	0	0	0	0	0	0	0	0	0	0	0	0	0	0	0	20	165	2	39	female	35	3.2	51	8	1	5	1	0	0	0	1	1
154	0	0	0	0	0	0	0	0	0	0	0	0	0	0	0	0	0	0	36	168	2	39	female	34.5	3.6	50	8	1	6	1	0	0	0	1	1
155	0	0	0	0	0	0	0.00212473	0.00444689	0	0	8.45161e-05	6.66667e-05	0	0	0	0	3.95699e-05	0.000128938	31	175	4	39	male	34.4	3.8	51	8	1	5	1	1	0	0	1	1
156	0	0	0	0	0	0	0.0176068	0.000708571	0	0	0	0	2.05128e-06	9.14286e-05	0	0	1.32308	6.72	30	171	2	36	female	35.5	2.9	42	8	0	6	1	0	0	0	1	1
157	0	0	0	0	0	0	0.0117879	0	0	0	0	0	0	0	0	0	0	0	28	172	4	39	female	36.5	3.9	52	8	0	0	0	0	0	0	1	1
158	0	0	0	0	0.00114762	7.06714e-05	0	0	0	0	0.00192381	0	0	0	0	0	7.80952e-09	0	22	159	2	38	female	34.6	2.6	48	5	2	0	0	2	0	1	1	0
159	0	0	0	0	0.00134169	0	0.0268339	0	8.15047e-06	0	0	0	0	0	0	0	9.49216e-09	0.000298851	19	164	3	39	female	35	3.6	51	8	1	1	0	0	0	0	1	1
160	0	0	0	0	0	0	0	0	0	0	0	0	0	0	0	0	0	0	33	165	2	39	female	36	3.6	51	8	1	2	0	0	0	0	1	1
161	0	0	0	0	0	0	0.301754	0	0	0	0	0	0	0	0	0	2.82807e-06	0	29	167	3	38	female	35.5	2.8	48	8	2	0	0	2	1	1	1	1
162	0	0	0	0	0.00563066	0.00622222	0	0	1.63066e-05	0	6.55052e-06	0	0	0	0	0	0.000939373	0.000888889	23	168	2	36	female	34	3.1	51	8	2	5	1	1	0	0	1	0
163	0	0	0	0	0	0	0.00125308	8.68455e-05	0	0	0	0	0	0	0	0	1.30233e-07	0	22	170	4	39	female	35	3.2	51	8	0	0	0	2	0	0	1	1
164	0	0	0	0	0	0	0.00162814	0.000209231	0	0	0	0	0.00135678	3.69231e-05	0	0	4.0201e-06	0	30	159	4	39	male	35.5	3.3	52	8	0	0	0	0	0	0	1	1
165	0	0	0	0	0	0	0	0	0	0	0	0	0	0	0	0	0	0	27	163	2	37	male	35	3.8	52	8	1	0	0	0	0	0	1	1
166	0	0	0	0	0	0	0.0360114	0.125783	4.35328e-05	0	0	0	0	0	0	0	0.000193504	6.26506e-05	39	165	2	37	female	35.4	3	52	8	0	0	0	0	0	0	1	1
167	0	0	0	0	0	0	0	0	0	0	0	0	0	0	0	0	1.98165e-05	4.75248e-06	24	175	4	39	male	33.8	3.9	55	8	1	0	0	1	0	0	1	1
168	0	0	0	0	0.00971429	0	0	0	0	0	9.66234e-05	0	1.55844e-06	0	0	0	0.000511169	0	18	172	2	37	female	34.5	3.8	50	8	0	5	1	2	0	0	1	1
169	0	0	0	0	0	0	0.0001952	0.002176	0	0	0.001472	4.4e-06	0	0	0	0	0	0	19	168	2	37	male	34.6	2.1	49	8	1	8	2	1	0	0	1	1
170	0	0	0	0	0	0	0.415504	0.0151628	0	0	0	0	0	0	0	0	0	0	21	155	2	39	female	34	3.5	51	8	0	0	0	1	0	0	1	1
171	0	0	0	0	0	0	1.16788	0.000126962	0	0	7.59124e-06	0	0	0	0	0	0.0450803	0	23	158	3	39	male	35	3.4	52	8	1	6	1	0	0	0	1	1
172	0	0	0	0	0	0	0.685156	1.35417e-05	0	0	0	0	0	0	0	0	1.40781e-07	0	29	155	4	39	female	33.4	3.5	54	8	0	0	0	1	0	0	1	1
173	0	0	0	0	0	0	0.000266475	9.81997e-06	0	0	0	0	0	0	0	0	5.81295e-08	1.04746e-05	22	164	2	39	male	35	3.4	54	8	2	1	0	1	0	0	1	1
174	0	0	0	0	0	0	0.00919037	3.35484e-05	0	0	0	0	0	0	0	0	0	0	33	168	2	39	female	36.5	3.9	56	8	1	8	2	2	0	0	1	0
175	0	0	0	0	0	0	0.0662	4.84429e-06	0	0	0	0	0	0	0	0	2.236e-08	1.6609e-05	26	150	1	38	male	35.5	2.3	50	8	2	6	1	2	0	0	1	1
176	0	0	0	0	0	0	0	0	0	0	0	0	0	0	0	0	5.02415e-06	0	35	160	2	39	female	35	3.6	51	8	1	5	1	1	0	0	1	1
177	0	0	0	0	0	0	0.178947	0.00156784	0	0	0	0	0	0	0	0	0	0	27	164	1	38	male	33.5	1.8	42	5	1	6	1	2	0	1	1	0
178	0	0	0	0	0	0	0.147771	0.000113208	0	0	0	0	1.91083e-06	0	0	0	0	0	20	155	2	36	female	35	2.5	52	8	1	6	1	2	0	2	1	0
179	0	0	0	0	0.102069	0	0	0	3.7931e-06	0	0	0	7.58621e-07	0	0	0	1.37931e-07	0.000465608	30	150	4	38	male	35.5	2.5	48	8	1	8	2	2	1	1	1	0
180	0	0	0	0	0.426941	0.4475	0	0	0	0	0	0	2.28311e-06	0	0	0	7.24201e-09	0	22	160	2	38	female	35	2.6	48	8	1	6	1	1	0	0	1	1
181	0	0	0	0	0	0	0.0367969	7.15447e-05	0	0	0	0	4.21875e-05	0	0	0	1.30312e-08	0	31	164	2	36	male	35.4	2.8	46	8	2	5	1	1	0	0	1	1
182	0	0	0	0	0	0	0	0	0	0	0	0	5.45455e-06	0	0	0	1.18442e-07	0	28	162	4	39	female	33.8	2.4	45	8	1	5	1	2	0	0	1	1
183	0	0	0	0	8.08054e-05	0	0.000192215	0	6.97987e-06	0	0	0	0	0	0	0	9.12752e-06	0	22	158	4	39	female	34.5	3.6	52	8	1	0	0	2	0	0	1	1
184	0	0	0	0	0	0	0	0	0	0	0	0	2.33918e-07	0	0	0	0	0	19	164	2	37	female	34.6	3.5	51	8	1	8	2	0	0	0	1	1
185	0	0	0	0	0	0	0.00057913	6.88525e-05	0	0	0	0	0	0	0	0	0	0	33	165	2	38	female	34	3.1	49	8	0	0	0	2	0	0	1	1
186	0	0	0	0	0	0	0.00632877	0	0	0	0	0	0	0	0	0	0	0	22	159	2	39	female	35	3.2	52	8	1	0	0	0	0	0	1	1
187	0	0	0	0	0	0	0	0	0	0	0	0	0	0	0	0	0	0	25	161	3	39	male	35.5	3.3	51	8	1	5	1	1	0	1	1	1
188	0	0	0	0	0	0	0.264228	0.0540759	0	0	0	0	0	0	0	0	0	0	22	170	4	39	male	35	2.8	49	8	0	0	0	1	0	0	1	1
189	0	0	0	0	0	0	0.000224449	0	0	0	0.000144289	0	0	0	0	0	1.60321e-05	0.000104389	31	172	2	39	male	35.4	3.5	51	8	0	0	0	0	0	0	1	1
190	0.00375221	0	0	0	0	0	0.0347965	0.000289302	0	0	0	0	0	0	0	0	0.00204602	0	20	164	4	38	male	33.8	2.7	48	8	1	8	2	0	0	0	1	1
191	0	0	0	0	0	0	0.0111661	3.47032e-05	0	0	6.596e-06	5.64384e-07	0	0	0	0	1.9788e-07	0	27	158	2	36	female	34.5	3.9	52	8	2	8	2	2	0	0	1	1
192	0	0	0	0	0	0	0.0560396	0	0	0	0	0	0	0	0	0	1.66337e-06	0	19	154	2	39	female	34.6	3.1	52	8	1	0	0	0	0	0	1	1
193	0.0423899	0.00202597	0	0	0	0	0.225157	0.126407	0	0	2.26415e-05	3.4632e-06	0	0	0	0	0.211572	0.000245887	22	164	2	39	male	34	3	50	8	0	1	0	0	0	0	1	1
194	0	0	0	0	0	0	0.0280745	0	9.93789e-07	0	0	0	0	0	0	0	2.15652e-07	0	30	157	2	39	male	34	3.2	50	8	1	7	2	1	0	0	1	1
195	0	0	0	0	0	0	0	0	0	0	0	0	0	0	0	0	5.92126e-07	0	21	166	1	36	male	35	2.8	48	6	3		3	2	1	1	1	0
196	0	0	0	0	0	0	0	0	0	0	0	0	0	0	0	0	2.15126e-06	0	35	162	2	39	male		2.8	47	8	1	0	0	2	0	0	1	1
197	0	0	0	0	0.0643478	0	0	0	0	0	0	0	0.000568116	0.00027	0	0	0	0	22	160	2	39	female		2.6	48	8	2	6	1	2	0	0	1	1
198	0	0	0	0	0	0	0.787429	7.85185e-05	0	0	0.446857	0	0	0	0	0	0	0	25	164	4	36	female	35	2.3	40	8	0	0	0	1	0	0	1	1
199	0	0	0	0	0	0	1.04835	0	0	0	0.00194505	1.05263e-05	0	0	0	0	0	0	19	165	2	39	female	34.5	3.5	50	8	0	6	1	0	0	0	1	1
200	0	0	0	0	0	0	5.8651e-05	0	0	0	0.0212317	0	0	0	0	0	0.0203988	0.000111554	21	168	3	37	female		3.6	51	8	0	0	0	1	0	0	1	1

## Sheet: DATA-normalized to 16S rDNA
	TaqMan- PCR Results
ID	Ct_M (GE/copies 16S rDNA)	Ct_B (GE/copies 16S rDNA)	Ng_M (GE/copies 16S rDNA)	Ng_B (GE/copies 16S rDNA)	Uu_M (GE/copies 16S rDNA)	Uu_B (GE/copies 16S rDNA)	Up_M (GE/copies 16S rDNA)	Up_B (GE/copies 16S rDNA)	Mg_M (GE/copies 16S rDNA)	Mg_B (GE/copies 16S rDNA)	Mh_M (GE/copies 16S rDNA)	Mh_B (GE/copies 16S rDNA)	Tv_M (GE/copies 16S rDNA)	Tv_B (GE/copies 16S rDNA)	HSV_M (GE/copies 16S rDNA)	HSV_B (GE/copies 16S rDNA)	CMV_M (GE/copies 16S rDNA)	CMV_B (GE/copies 16S rDNA)	maternal age /years	maternal length/cm	education - score	gestational age / weeks	gender of baby	head circum-ference /cm	neonatal weight / kg	neonatal length / cm	apgar -score	leuco- cytosis	nugent-score	bacterial vaginosis - coding	previous parity - coding	nos. of previous missed abortion	nos. of previous spontaneous abortion	previous preterm birth - coding	previous STI - coding
1	0	0	0	0	0.0807414	0.0054358	0.863098	0.00731022	0	0	0	0	0	0	0	0	6.0218e-08	0	26	156	3	36	female	33.5	2	52	8	0	7	2	0	1	0	1	1
2	0	0	0	0	0	0	4.92765e-05	0	1.98027e-05	0	0	0	0	0	0	0	0	0	34	160	4	39	female	35	3.8	51	8	1	6	1	1	0	0	0	1
3	0	0	0	0	0	0	0.0550237	0.00023678	0	0	0.000166674	0	0	0	0	0	0	0	38	164	2	38	female	36.5	2.1	45	8	1	6	1	2	1	0	1	0
4	0	0	0	0	0	0	0.372867	0.00301887	0	0	0.000653044	0	0	0	0	0	0.000716242	0	22	165	3	39	female	35.5	2.6	48	8	0	0	0	0	0	0	1	1
5	4.8734e-05	1.75955e-05	0	0	0	0	0.0673913	0.199089	0	0	8.68527e-06	0	0	0	0	0	2.44474e-05	0	27	158	4	39	male	35	3.9	51	8	0	0	0	0	0	0	1	1
6	0	0	0	0	0	0	0.000205404	0	7.54428e-06	0	0	0	0	0	0	0	6.33489e-06	0	25	155	4	38	female	35	2.7	49	8	1	7	2	2	0	1	1	1
7	0	0	0	0	0	0	0.038774	0	0	0	0	0	4.5411e-06	0.000517911	0	0	1.39726e-07	0	28	164	2	39	male		3.6	52	8	0	0	0	0	0	0	1	1
8	0	0	0	0	1.85949e-05	0	0	0	0	0	0.000116546	0	0.00426898	0	0.000937604	0	3.98089e-06	0	26	164	2	39	male	35.5	3.6	51	8	0	0	0	0	0	0	1	1
9	0	0	0	0	0	0	0.0145892	0	0	0	0	0	0	0	0	0	0	0	34	150	2	39	female	36	3.6	50	8	1	6	1	2	0	0	1	1
10	0	0	0	0	0	0	0.000208823	0	0	0	0	0	0	0	0	0	0	0	34	158	2	39	male	35	2.8	46	8	0	6	1	0	0	0	1	1
11	0	0	0	0	0	0	0.000747979	0	0	0	0	0	0	0	0	0	0	0	29	163	3	38	female	36	2.9	48	8	0	8	2	0	0	0	1	1
12	0	0	0	0	5.25775e-05	0	0.000243753	0	0	0	0.00028119	0	0	0	0	0	2.163e-06	0	21	150	3	39	female	35	3.8	52	8	0	0	0	0	0	0	1	1
13	0	0	0	0	0.124826	0	0	0	0	0	0	0	0	0	0	0	0	0	34	163	2	39	female	35.5	3.8	50	8	0	6	1	0	0	0	1	1
14	0	0	0	0	0	0	0.00298301	0	0	0	5.91103e-07	0	0	0	0	0	0	0	40	161	2	39	male	36.5	3.9	51	8	1	8	2	1	0	0	1	1
15	0.00627343	0	0	0	0	0	0.0301909	0	0	0	0	0	0	0	0	0	1.66638e-05	0	36	154	4	38	male	35	3.8	50	8	2	0	0	1	0	0	0	0
16	0	0	0	0	0	0	0.115939	0.0115455	0	0	0.000161082	0	0	0	0	0	3.5796e-05	0	26	156	4	36	female	34.5	3.8	50	8	1	0	0	0	0	0	1	1
17	0	0	0	0	0	0	0.0635686	0	0	0	3.34979e-05	0	0	0	0	0	0	0	22	158	2	37	male	34.4	3.2	50	8	0	0	0	0	0	0	1	1
18	0.00346345	0.00154704	0	0	0	0	0.0227752	0	0	0	0	0	0	0	0	0	1.34765e-06	0	35	159	3	38	male	35.5	3.3	50	8	2	8	2	2	0	1	1	1
19	0	0	0	0	0	0	3.80606e-06	0	0	0	0	0	0	0	0	0	0	0	25	163	3	39	female	36.5	3.6	50	8	0	0	0	2	0	0	1	1
20	0	0	0	0	0	0	0.0214072	0.0190244	0	0	0	0	0	0	0	0	0	0	36	152	3	39	female	36	3.5	53	8	0	6	1	0	0	0	1	0
21	0	0	0	0	0	0	0.000124611	0.0110476	0	0	0	0	0	0	0	0	0	0	25	171	3	39	female	34	3.6	55	8	2	0	0	0	0	0	1	1
22	0.00196178	0	0	0	0	0	0.30828	1.34667	0	0	5.98726e-05	0	0	0	0	0	5.09554e-06	0	36	168	4	36	female	35	3.4	51	8	0	8	2	2	0	1	1	0
23	0	0	0	0	0	0	0	0	0	0	0	0	0	0	0	0	2.73504e-05	0	22	152	4	39	female	36	3.6	51	8	0	0	0	2	0	0	1	1
24	0	0	0	0	0	0	0	0	0	0	0	0	0	0	0	0	3.84615e-06	0	23	163	4	39	female	35.5	3.8	52	8	1	6	1	2	1	0	1	0
25	0	0	0	0	0	0	0.00257206	0.0095101	0	0	0	0	0	0	0	0	0	0	34	149	4	38	female	34.5	2.2	48	5	2	8	2	2	0	1	1	0
26	0	0	0	0	0.000257143	0	0	0	0	0	0	0	0	0	0	0	0	0	20	156	3	38	female	35.4	2.5	46	8	0	8	2	1	0	0	1	1
27	0.0389905	0	0	0	0.0265615	0	0	0.00204542	0	0	4.22713e-06	2.19152e-07	0	0	0	0	0.00104606	0.000835991	21	155	1	36	female	36	2.6	46	6	1	8	2	2	2	1	0	0
28	0.00175172	0	0	0	0	0	0.0271724	0	0	0	0	0	0	0	0	0	5.51724e-07	0	25	153	2	39	female	35	3.6	48	8	0	0	0	1	0	0	1	1
29	0	0	0	0	0	0	0.203889	0.00211957	4.77778e-06	0	0	0	0	0	0	0	0	0	28	162	2	38	female	34.8	3.5	51	8	1	6	1	2	0	0	1	1
30	0	0	0	0	0	0	0.0107619	0	0	0	0	0	0	0	0	0	0	0	34	164	2	39	male	34.8	3.4	52	8	1	6	1	1	0	0	1	1
31	0.00012449	0	0	0	0.00104948	0	0.000383602	0	0	0	0	0	0	0	0	0	0	0	31	167	4	37	male	35.2	3.8	53	8	0	0	0	2	0	0	1	1
32	0	0	0	0	0	0	0.00224696	0	0	0	0	0	0	0	0	0	0	0	41	168	2	38	male	34.5	2.5	46	8	1	6	1	2	0	0	1	1
33	0.000135219	0	0	0	0	0	0.0040453	0	0	0	0	0	0	0	0	0	0	0	18	145	2	38	female	34	3.2	55	8	2	6	1	2	0	0	1	0
34	0	0	0	0	0	0	0	0	0	0	0	0	0	0	0	0	0	0	28	156	4	39	female	36	3.2	51	8	1	6	1	2	0	1	1	1
35	0	0	7.40138e-05	0	0.0822375	0	0.00527417	0	0	0	7.6755e-06	0	0	0	0	0	0	0	20	149	4	39	female	35	2.5	46	8	1	0	0	0	0	0	1	1
36	0.215292	0	0	0	0	0	0.00174767	0	0	0	0	0	1.29808	0.00248313	0	0	5.0657e-05	0	29	167	2	38	male	34	3.6	52	8	1	6	1	0	0	0	1	1
37	0	0	0	0	0.00071923	0	0.00446645	0	0	0	0	0	0	0	0	0	0	0	39	162	2	37	female	35.4	2.3	42	5	1	6	1	2	1	1	0	0
38	0	0	0	0	0	0	0.0257451	0	0	0	0	0	0	0	0	0	0	0	31	159	3	39	male	34.5	3.5	51	8	1	8	2	0	0	0	1	1
39	0	0	0	0	0.000739678	0	0.00716008	0	0	0	0.000274568	0	0	0	0	0	0	0	18	158	1	38	female	36	2.6	50	8	2	6	1	2	0	1	1	0
40	0	0	0	0	4.05879	0.755385	0	0	0	0	0	0	0	0	0	0	0	0	39	164	2	39	male	35.4	3.6	52	8	0	6	1	1	0	0	1	1
41	0	0	0	0	0.00216389	0	0	0	0	0	0	0	0	0	0	0	0	0	27	157	4	39	female	34.5	3.4	52	8	0	0	0	0	0	0	1
42	0	0	0	0	0	0	0.096087	5.5881e-06	0	0	0.00413043	0	0	0	0	0	0	0	18	168	3	39	male	34.5	2.4	46	8	1	6	1	2	0	0	1	1
43	0	0	0	0	0	0	0.0307143	0	0	0	0	0	0	0	0	0	6.19048e-06	0	26	158	2	39	female	33.8	1.9	52	5	1	6	1	2	0	0	1	0
44	0	0	0	0	7.15177e-05	0	0	0	0	0	0	0	0	0	0	0	0	0	22	171	4	38	female	35	3.3	51	8	0	0	0	0	0	0	1	1
45	0	0	0	0	0	0	0	0	0	0	0.0165986	0	0	0	0	0	2.44898e-05	0	20	169	3	39	female	34	3.5	51	8	0	0	0	0	0	0	1	1
46	0	0	0	0	0.00540146	0	0.00510949	0	0	0	0	0	4.28224e-06	0	0	0	5.3528e-06	0	28	160	2	38	male	36	3.6	51	8	0	0	0	0	0	0	1	1
47	0	0	0	0	0	0	0	0	0	0	0	0	0	0	0	0	9.90777e-05	0	29	172	4	39	male	34	2.2	48	8	0	6	1	0	0	0	1	1
48	0	0	0	0	0	0	0.0177091	0	0	0	0	0	0	0	0	0	0	0	28	165	4	39	male	34	3.2	52	8	1	6	1	1	0	0	1	1
49	0	0	0	0	0	0	0	0	0	0	0	0	0	0	0	0	0	0	29	165	2	36	female	35.4	2.6	48	5	1	7	2	2	0	1	1	0
50	0	0	0	0	0	0	0.0699441	0.253584	0	0	0	0	0	0	0	0	0.000312849	0	33	167	4	39	male	34	3.8	52	8	1	7	2	1	0	0	1	1
51	0	0	0	0	0	0	0	0	0	0	0	0	0	0	0	0	2.76817e-07	0	21	162	4	39	female	34.6	3.2	52	8	0	0	0	0	0	0	1	1
52	0	0	0	0	0	0	0	0	0	0	0	0	0	0	0	0	0.0012549	0	39	164	4	39	male	35.5	3.5	51	8	0	2	0	1	0	0	1	1
53	0	0	0	0	0.00573477	0.00126718	0.000221266	0.00364885	0.00133811	0	0	0	0	0	0	0	0	0	23	164	4	39	female	35.4	3.6	51	8	0	5	1	0	0	0	1	1
54	0	0	0	0	0	0	1.51261e-05	0	0	0	0	0	0	0	0	0	0	0	28	168	2	38	male	34.5	2.5	48	8	1	0	0	1	0	0	1	1
55	0	0	0	0	0	0	0.000409756	0	0	0	1.23577e-05	0	0	0	0	0	1.10569e-05	0	33	159	3	39	female	36	3.7	51	8	2	8	2	2	0	0	1	0
56	0.00108561	0.000308571	0	0	0	0	0.000227322	0.00096	0	0	4.28415e-05	2.18857e-06	0.0333698	0.189714	0	0	2.91439e-07	0	28	157	4	39	male	34.5	3.6	52	8	0	0	0	0	0	0	1	1
57	0	0	0	0	0	0	0.000932189	0	0	0	0	0	0	0	0	0	0.000370815	0.3949	22	158	2	39	female	35.5	3.2	52	8	0	0	0	0	0	0	1	1
58	8.76377e-06	0.000201005	0	0	0	0	5.53244e-05	0.641206	0	0	5.77723e-06	0	0.000139535	0.0170854	0	0	1.37087e-06	0	25	164	2	39	female	34.5	3.3	52	8	1	5	1	1	0	0	1	1
59	0	0	0	0	0	0	0	0	0	0	0	0	0	0	0	0	0	0	30	173	4	39	male	35	3.4	51	8	1	0	0	1	0	0	1	1
60	0	0	0	0	0	0	0	0	0	0	0	0	0	0	0	0	0	0	31	164	2	39	male	35	3.5	51	8	0	0	0	0	0	0	1	1
61	0	0	0	0	0	0	0.00176832	0.000725594	0	0	2.93144e-05	0	0	0	0	0	0	0	27	162	4	39	male	36.2	3.6	51	8	0	0	0	0	0	0	1	1
62	0	0	0	0	0.0429197	0.0002	0	0	0.000186861	0	0.070073	0	0	0	0	0	6.42336e-05	0	22	158	3	38	male	34.5	2.5	39	8	1	8	2	0	0	0	1	0
63	0	0	0	0	0	0	0.0269388	0	0	0	0	0	0	0	0	0	0	0	40	173	2	39	female	34.5	3.8	53	8	1	0	0	0	0	0	1	1
64	0	0	0	0	0.000198256	0	0.0275	0.000251142	0	0	0	0	0	0	0	0	4.53488e-05	0	30	156	4	39	female	34.6	3.5	53	8	0	0	0	0	0	0	1	1
65	0	0	0	0	0	0	0.00876404	0.00295875	0	0	0	0	0	0	0	0	5.99251e-07	0	24	168	1	38	male	35	2.6	52	8	2	0	0	1	0	1	1	1
66	0	0	0	0	0	0	0	0	0	0	0.000176796	0.000533333	0	0	0	0	0	0	31	162	3	39	male	35.5	3.6	52	8	0	0	0	1	0	1	1	1
67	9.02077e-05	0.000566586	0	0	0.000522255	0.15109	0	0	0	0	1.83976e-06	0.000169492	0	0	0	0	3.08605e-06	9.68523e-05	20	165	2	39	male	34.5	3.4	52	8	1	0	0	0	0	0	1	1
68	0	0	0	0	8.28283e-06	0	0.0416162	0.43407	0	0	0	0	0	0	0	0	0	0	35	166	2	36	male		3.5	53	8	1	0	0	1	0	0	1	0
69	0	0	0	0	0	0	0.00780303	8.51852	0	0	0	0	0	0	0	0	0	0	30	156	2	35	female	34	3.2	53	8	2	0	0	1	0	0	1	0
70	0	0	0	0	0	0	0.00435644	0.0002118	0	0	0	0	0	0	0	0	3.32673e-06	0	28	161	2	39	female	35	3.1	55	8	0	8	2	0	0	0	1	0
71	0	0	0	0	0	0	0.00341699	0.0203922	0	0	0	0	0	0	0	0	0	0	23	174	4	39	male	34.5	3.2	54	8	0	8	2	2	0	0	0	1
72	0	0	0	0	5.25934e-06	0	0.01627	0	0	0	0	0	0	0	0	0	7.12556e-06	0	25	158	4	39	female	34.8	3.6	52	8	2	8	2	2	0	0	1	0
73	0	0	0	0	0.000500462	0	0.00382611	0.000666503	0	0	0	0	0	0	0	0	9.68636e-07	0.000235236	33	164	2	39	female	35	3.5	51	8	1	8	2	0	0	0	1	1
74	1.20623e-05	0.000119027	0	0	0	0	2.54475e-05	0.000755186	0	0	9.88327e-06	5.90475e-05	0	0	0	0	3.06615e-06	0	21	158	2	39	male	36	3.3	50	8	0	0	0	0	0	0	1	1
75	0	0	0	0	0	0	0.0256398	0.0385191	0	0	4.7416e-05	0	0	0	0	0	0	0	29	165	2	39	female	35.5	3.2	50	8	0	0	0	0	0	0	1	1
76	0	0	0	0	0	0	0.00316535	0.0252632	0	0	0	0	0	0	0	0	0	0	20	169	4	39	female	35	3.1	50	8	0	0	0	2	0	0	1	1
77	0	0	0	0	0	0	0.00624095	0.000876016	0	0	6.72103e-05	0	0	0	0	0	0	0	21	171	3	39	female	34	3.9	52	8	0	0	0	2	0	0	1	1
78	0	0	0	0	0	0	0.00181694	0	0	0	0	0	0	0	0	0	0	0	22	159	4	39	male	35	3.2	51	8	0	0	0	1	0	0	1	1
79	0	0	0	0	0	0	0	0	0	0	0	0	0	0	0	0	0	0	38	158	2	39	female	37	4.1	51	8	0	0	0	1	0	0	1	1
80	0	0	0	0	0	0	0.00188062	0	0	0	0	0	0	0	0	0	0	0	32	168	4	39	female	36	3.3	52	8	1	0	0	1	0	0	1	1
81	0	0	0	0	0	0	0	0	0	0	0	0	0	0	0	0	0	0	21	165	3	39	female	35.5	3.1	52	8	0	0	0	0	0	0	1	1
82	0	0	0	0	0	0	0.211569	0	0	0	0	0	0	0	0	0	0	0	23	164	2	39	male	34	3	52	8	1	0	0	1	0	0	1	0
83	0.000715728	0.0210818	0	0	0	0	0.00563804	2.0343	0	0	2.61646e-06	0	0	0	0	0	2.56919e-05	0.00211082	25	163	2	39	male	35	3.6	52	8	0	0	0	0	0	0	1	1
84	0	0	0	0	0	0	0.000716492	0.00582173	0	0	2.26424e-06	0	0	0	0	0	0	0	22	163	4	39	male	35.5	3.4	52	8	0	0	0	1	0	0	1	1
85	0	0	0	0	0	0	0	0	0	0	0	0	0	0	0	0	0	0	19	158	4	36	female	35	2.5	46	8	2	8	2	1	0	0	0	1
86	0	0	0	0	0	0	0.00997119	0.171577	0	0	0.00110586	0.0092721	0	0	0	0	1.06688e-06	0	27	164	2	35	female	35.4	2.6	41	8	1	6	1	2	0	1	0	0
87	0	0	0	0	0	0	0.0385255	0.0229152	0	0	2.88452e-05	0	0	0	0	0	1.27115e-05	0	22	162	2	38	male	33.8	1.9	48	5	1	6	1	2	1	0	1	1
88	0	0	0	0	0	0	0.000410737	0.00173797	0	0	0	0	0	0	0	0	0	0	23	167	3	39	female	34.5	2.5	48	8	1	8	2	2	0	0	0	0
89	0	0	0	0	0	0	0.00804897	0	0	0	0	0	0	0	0	0	1.54613e-06	0	29	168	2	39	female	34.6	3	51	8	1	6	1	2	0	2	1	1
90	0	0	0	0	0	0	0.120234	0.0351837	0	0	0.00343204	0.000244898	0	0	0	0	1.81763e-05	0.00179592	21	150	2	39	male	34	3.2	42	8	2	7	2	1	0	0	1	1
91	5.99226e-06	0	0	0	0	0	0.0035523	0.0101313	0	0	0	0	0	0	0	0	2.51173e-07	0	24	152	4	37	female	35	2.3	46	8	0	0	0	2	0	0	1	1
92	0	0	0	0	0	0	0	0	0	0	0	0	0	0	0	0	0	0	29	164	2	39	female	35.5	3.1	52	8	1	6	1	1	0	0	1	1
93	0	0	0	0	0.00182601	0.00736802	0.0173388	0.00215724	0	0	0.000198516	0.000410179	0	0	0	0	3.35048e-07	0	25	162	2	39	male	36	2.6	48	8	1	5	1	2	0	0	1	0
94	0	0	0	0	0	0	0	0	0	0	0	0	0	0	0	0	0	0	29	170	2	37	male	36.4	2	51	8	1	8	2	0	0	0	1	1
95	0	0	0	0	0	0	0.0274691	6.27287e-05	0	0	0	0	0	0	0	0	0	0	28	165	4	39	female	34.8	3	51	8	1	0	0	1	0	0	1	1
96	0.00165103	0.00350944	0	0	0.0108587	0.00463094	0.000666763	0.00029754	0	0	0	0	0	0	0	0	8.63617e-07	0	18	163	2	39	male	35	3.5	51	8	1	5	1	1	0	0	1	0
97	0	0	0	0	0.0277859	0.157886	0	0	0	0	0.000101641	0	0	0	0	0	0	0	22	159	2	39	male	35.6	3.6	52	8	1	5	1	2	1	0	1	1
98	0	0	0	0	0.0160615	0.0237189	0.029799	0.00316252	0	0	0	0	0	0	0	0	0	0	33	169	3	39	female	34.8	3.4	52	8	1	0	0	0	0	0	1	1
99	0	0	0	0	0	0	0.106118	0.327351	0	0	0	0	0	0	0	0	0	0	28	164	4	39	male	35	3.2	52	8	1	6	1	0	0	0	1	1
100	0	0	0	0	0	0	0	0	0	0	0	0	0	0	0	0	0	0	29	164	4	39	male	34.5	3.5	52	8	1	0	0	1	0	0	1	1
101	0	0	0	0	0	0	0.0417381	0	0	0	0	0	0	0	0	0	1.00817e-05	0	31	168	4	39	female	36	2.6	48	8	1	0	0	2	0	0	1	1
102	0	0	0	0	0.0183443	0	0	0	0	0	0	0	0	0	0	0	0	0	27	170	3	39	male	34.5	3.1	52	8	1	5	1	1	0	0	1	0
103	0.000355138	0.00164545	0	0	0	0	0.0128375	0.0524545	0	0	0	0	0	0	0	0	1.19941e-05	0	25	158	4	37	male	34.6	2	46	8	2	5	1	2	1	0	1	0
104	0	0	0	0	0	0	0	0	0.0012938	0	0	0	0	0	0	0	0	0	27	168	2	39	female	34	2	46	8	0	5	1	0	0	0	1	1
105	0	0	0	0	0	0	1.73032e-05	0.00260241	0	0	0	0	0	0	0	0	0	0	37	164	2	37	male	35	2	51	8	0	0	0	0	0	0	1	1
106	0	0	0	0	0	7.51154e-06	0.0445352	0.00361627	0	0	0	0	0	0	0	0	0	0	28	165	3	38	female	35.5	2.6	48	8	2	8	2	2	0	1	1	0
107	0	0	0	0	0	0	0.00166076	0.0161702	0	0	5.35729e-07	0	0	0	0	0	0	0	26	163	3	38	male	36	3.4	52	8	1	0	0	2	0	1	1	1
108	0	0	0	0	0	0	0.0116363	3.06572e-05	0	0	0	0	0	0	0	0	0	0	17	160	4	39	male	36.4	3.1	52	8	0	6	1	1	0	1	1	1
109	0	0	0	0	0	0	0.000424601	0	0	0	0	0	0	0	0	0	0	0	20	168	2	39	female	34.8	3.7	52	8	0	6	1	1	0	1	1	1
110	0	0	0	0	0	0	1.06212	0	0	0	0	0	0	0	0	0	3.95451e-06	0	30	164	2	38	male	37	4.1	52	8	1	6	1	2	1	1	1	0
111	0	0	0	0	0.0347466	2.08419e-05	0.0605542	0.000455063	0	0	9.04709e-06	0	0	0.000409556	0	0	2.88353e-07	0	28	158	3	37	male	35.6	2.6	48	8	1	8	2	2	0	0	1	1
112	0	0	0	0	0	0	0.00233511	0	0	0	0	0	0	0	0	0	0	0	24	161	3	38	female	34.8	3.1	51	8	0	0	0	0	0	0	1	1
113	0	0	0	0	0	0	0	0	0	0	0	0	0	0	0	0	2.00209e-06	0.000189386	21	165	2	39	male	35	2	46	8	2	0	0	2	0	1	1	0
114	0.00904036	0	0	0	0.00329266	0	0	0	0	0	0	0	0	0	0	0	8.08723e-07	0	30	164	3	40	female	34.5	3.1	52	8	2	7	2	1	0	1	1	1
115	0	0	0	0	0	0	0.0295712	5.81862e-07	0	0	0	0	0	0	0	0	0.00017015	0	24	171	4	39	male	36	3.5	51	8	0	0	0	0	0	0	1	1
116	0	0	0	0	0	0	0.153822	0	0	0	5.28764e-05	0	0	0	0	0	0	0	35	159	2	39	female	36	3.6	51	8	0	6	1	0	0	0	1	1
117	0	0	0	0	0	0	0.000480898	0	0	0	0	0	0	0	0	0	1.03217e-08	0	29	172	2	39	male	35.5	3.8	53	8	1	1	0	0	0	0	1	1
118	0	0	0	0	0.00314387	0	0	0	0	0	0	0	0	0	0	0	1.86013e-07	0	29	174	2	39	female	34	3.1	54	8	0	1	0	1	0	0	1	1
119	0	0	0	0	0	0	0	0	0	0	0	0	0	0	0	0	0	0	26	164	3	39	male	35	3.3	55	8	1	5	1	0	0	0	1	1
120	0.0138522	0.00695652	0	0	0	0	0.0224785	0.0218261	0	0	0	0	0	0	0	0	5.50086e-07	0	36	165	4	39	female	35.5	3.6	54	8	1	0	0	2	0	1	1	0
121	0	0	0	0	0	0	4.62082e-05	0	0	0	0	0	0	0	0	0	2.71813e-06	0.000104865	25	164	2	38	male	35	2.6	45	8	0	7	2	1	0	0	1	1
122	0	0	0	0	0.0121118	0	0	0	0	0	0	0	0	0	0	0	0	0	31	173	2	39	female	35.4	3.6	51	8	0	0	0	0	0	0	1	1
123	0	0	0	0	0	0	0	0	0	0	0	0	0	0	0	0	0	0	21	168	2	39	female	33.8	3.1	51	8	0	0	0	0	0	0	1	1
124	0	0	0	0	0	0	0.00066949	0.0225455	0	0	0	0	0	0	0	0	0	0	29	167	3	39	male	34.5	3.2	52	8	0	1	0	2	0	0	1	1
125	0	0	0	0	0	0	0.000143487	0.0261628	0	0	0	0	0	0	0	0	3.77597e-07	0	19	165	4	40	female	34.6	3.4	52	8	1	5	1	1	0	0	1	1
126	0	0	0	0	0	0	0	0	0	0	0	0	0	0	0	0	0	0	22	164	2	39	male	35	3.3	52	8	0	0	0	0	0	0	1	1
127	0.000911663	0	0	0	0	0	0.000465262	0	0	0	0	0	0	0	0	0	9.84596e-07	0	24	168	4	39	female	36	3.8	52	8	0	0	0	1	0	0	1	1
128	0	0	0	0	0	0	0	0	0	0	0	0	0	0	0	0	0	0	28	169	2	39	female	35.5	3.9	54	8	0	1	0	1	0	0	1	1
129	0	0	0	0	0.00162939	0.0192593	0	0	0	0	0	0	0	0	0	0	0	0	17	164	3	39	female	34	3	51	8	1	1	0	0	0	0	1	1
130	0	0	0	0	0	0	0	0	0	0	0	0	0	0	0	0	0	0	26	164	2	39	male		3.1	51	8	0	2	0	0	0	0	1	1
131	0	0	0	0	0	0	0.0289676	0	0	0	0	0	0	0	0	0	0	0	29	165	4	39	male	35.5	3.3	52	8	0	0	0	0	0	0	1	1
132	0	0	0	0	0	0	0.0011938	0	0	0	0	0	0	0	0	0	0	0	19	168	2	39	male	35	3.7	52	8	0	0	0	0	0	0	1	1
133	0	0	0	0	0	0	0.0375885	0	0	0	0	0	0	0	0	0	0	0	25	164	4	39	male	35.4	3.2	55	8	0	0	0	1	0	0	1	1
134	0	0	0	0	0	0	0.00856959	0	0	0	0	0	0	0	0	0	0.00012026	0	23	160	2	39	female	33.8	3.2	52	8	1	0	0	0	0	0	1	1
135	0.000916685	2.66295e-06	0	0	0	0	0.018505	0.00752794	0	0	0	0	0	0	0	0	0	0	29	168	2	39	female	34.5	3.1	52	8	0	0	0	0	0	0	1	1
136	4.41847e-06	0.00255072	0	0	0	0	0	0	0	0	0	0	0	0	0	0	5.27578e-07	0	30	164	2	39	female	34.6	3.6	52	8	0	0	0	0	0	0	1	1
137	0	0	0	0	0	0	0.00437833	0.223913	0	0	0	0	0	0	0	0	3.47486e-06	0	21	170	2	39	male	34	3.9	51	8	1	8	2	1	0	0	1	1
138	0	0	0	0	0	0	0.000977964	0	0	0	0.000155471	0.00476098	0	0	0	0	0	0	19	168	2	38	male	35	2.6	48	8	0	5	1	0	0	0	1	0
139	0.000101574	0.000547945	0	0	0.0153449	0.761644	0	0	0	0	0	0	0	0	0	0	1.33569e-05	0	18	169	3	37	male	33.4	1.9	44	5	2	7	2	2	1	1	1	0
140	0	0	0	0	0	0	0.00980825	0.0514493	0	0	0	0	0	0	0	0	7.66731e-05	0.00289855	25	166	4	39	female	35	3	51	8	0	0	0	0	0	0	1	1
141	0.000213877	0	0	0	0.01047	0	0	0	0	0	0.000151704	0	0	0	0	0	0	0	21	158	2	39	female	36.5	2.1	49	8	1	8	2	2	0	0	0	0
142	0	0	0	0	0	0	0.0150667	0.0358088	0	0	0	0	0	0	0	0	0	0	17	168	2	38	male	35.5	2.6	48	8	2	6	1	2	1	0	0	0
143	5.00303e-05	0	0	0	0	0	0.017738	0	0	0	0	0	0	0	0	0	0	0	23	169	4	39	female	35	3.5	52	8	0	0	0	2	0	0	1	1
144	0	0	0	0	0	0	0	0	0	0	0	0	0	0	0.000250671	0	0	0	24	172	3	36	male	35	3.4	52	8	1	5	1	2	0	1	0	0
145	1.83637e-05	0	0	0	0	0	0.0192395	0.00032967	0	0	4.63329e-05	0	2.82518e-07	0	0	0	1.22048e-07	0	28	174	2	39	female	35	3.8	55	8	1	6	1	2	1	0	1	1
146	0	0	0	0	0	0	0.107995	0	0	0	0	0	0	0	0	0	0	0	22	164	2	39	male	35.5	2.5	46	8	1	8	2	1	0	1	1	1
147	0	0	0	0	1.1011e-05	0.00414673	0	0	0	0	2.59544e-06	0.000127592	0	0	0	0	0	0	25	149	3	39	male	36	2.2	46	5	2	6	1	0	0	0	1	0
148	7.5534e-05	0.00432051	0	0	0.0116842	0	0	0.199359	0	0	6.13714e-05	0	0	0	0	0	2.07719e-07	0	38	155	2	37	male	35	2.6	48	8	2	5	1	2	0	1	0	0
149	0	0	0	0	0	0	0	0	3.82803e-05	0	0	0	0	0	0	0	0	0	23	168	4	39	male	36	2.6	48	8	0	6	1	0	0	0	1	1
150	0	0	0	0	0.0184579	7.81377e-07	0	0	0	0	0	0	0	0	0	0	0	0	26	169	4	39	male	35	2.7	48	8	2	6	1	1	0	1	1	1
151	0	0	0	0	0.00169515	0	0.000833903	0	0	0	0.000150376	0	0	0	0	0	0	0	27	164	2	37	male	33.2	1.8	42	4	2	8	2	2	1	1	1	0
152	0	0	0	0	0	0	0.0029031	0	0	0	0	0	0	0	0	0	3.79697e-06	0	22	170	4	40	female	36.5	3.1	50	8	0	6	1	1		0	1	1
153	0	0	0	0	0	0	0	0	0	0	0	0	0	0	0	0	0	0	20	165	2	39	female	35	3.2	51	8	1	5	1	0	0	0	1	1
154	0	0	0	0	0	0	0	0	0	0	0	0	0	0	0	0	0	0	36	168	2	39	female	34.5	3.6	50	8	1	6	1	0	0	0	1	1
155	0	0	0	0	0	0	0.00019963	0.000202333	0	0	7.94073e-06	3.03333e-06	0	0	0	0	3.7178e-06	5.86667e-06	31	175	4	39	male	34.4	3.8	51	8	1	5	1	1	0	0	1	1
156	0	0	0	0	0	0	0.00367967	0.00305419	0	0	0	0	4.28699e-07	0.000394089	0	0	0.276511	28.9655	30	171	2	36	female	35.5	2.9	42	8	0	6	1	0	0	0	1	1
157	0	0	0	0	0	0	0.00943221	0	0	0	0	0	0	0	0	0	0	0	28	172	4	39	female	36.5	3.9	52	8	0	0	0	0	0	0	1	1
158	0	0	0	0	0.0023364	0.000191388	0	0	0	0	0.00391663	0	0	0	0	0	1.58992e-08	0	22	159	2	38	female	34.6	2.6	48	5	2	0	0	2	0	1	1	0
159	0	0	0	0	0.000307178	0	0.00614356	0	1.86603e-06	0	0	0	0	0	0	0	2.17321e-09	0.00272251	19	164	3	39	female	35	3.6	51	8	1	1	0	0	0	0	1	1
160	0	0	0	0	0	0	0	0	0	0	0	0	0	0	0	0	0	0	33	165	2	39	female	36	3.6	51	8	1	2	0	0	0	0	1	1
161	0	0	0	0	0	0	0.00155108	0	0	0	0	0	0	0	0	0	1.45368e-08	0	29	167	3	38	female	35.5	2.8	48	8	2	0	0	2	1	1	1	1
162	0	0	0	0	0.0171072	0.00931608	0	0	4.95432e-05	0	1.9902e-05	0	0	0	0	0	0.00285403	0.00133087	23	168	2	36	female	34	3.1	51	8	2	5	1	1	0	0	1	0
163	0	0	0	0	0	0	0.000151264	4.76758e-05	0	0	0	0	0	0	0	0	1.57209e-08	0	22	170	4	39	female	35	3.2	51	8	0	0	0	2	0	0	1	1
164	0	0	0	0	0	0	0.000110852	0.0188889	0	0	0	0	9.23767e-05	0.00333333	0	0	2.73709e-07	0	30	159	4	39	male	35.5	3.3	52	8	0	0	0	0	0	0	1	1
165	0	0	0	0	0	0	0	0	0	0	0	0	0	0	0	0	0	0	27	163	2	37	male	35	3.8	52	8	1	0	0	0	0	0	1	1
166	0	0	0	0	0	0	0.00354105	0.0339202	4.28064e-06	0	0	0	0	0	0	0	1.90275e-05	1.68951e-05	39	165	2	37	female	35.4	3	52	8	0	0	0	0	0	0	1	1
167	0	0	0	0	0	0	0	0	0	0	0	0	0	0	0	0	0.00145651	0.00179775	24	175	4	39	male	33.8	3.9	55	8	1	0	0	1	0	0	1	1
168	0	0	0	0	0.0283731	0	0	0	0	0	0.000282214	0	4.55183e-06	0	0	0	0.001493	0	18	172	2	37	female	34.5	3.8	50	8	0	5	1	2	0	0	1	1
169	0	0	0	0	0	0	0.000374061	0.000335511	0	0	0.00282079	6.78423e-07	0	0	0	0	0	0	19	168	2	37	male	34.6	2.1	49	8	1	8	2	1	0	0	1	1
170	0	0	0	0	0	0	0.0423504	0.0976535	0	0	0	0	0	0	0	0	0	0	21	155	2	39	female	34	3.5	51	8	0	0	0	1	0	0	1	1
171	0	0	0	0	0	0	0.0223488	0.000632116	0	0	1.45267e-07	0	0	0	0	0	0.000862663	0	23	158	3	39	male	35	3.4	52	8	1	6	1	0	0	0	1	1
172	0	0	0	0	0	0	0.00138658	4.85999e-08	0	0	0	0	0	0	0	0	2.84906e-10	0	29	155	4	39	female	33.4	3.5	54	8	0	0	0	1	0	0	1	1
173	0	0	0	0	0	0	0.000256128	2.27605e-06	0	0	0	0	0	0	0	0	5.58725e-08	2.42778e-06	22	164	2	39	male	35	3.4	54	8	2	1	0	1	0	0	1	1
174	0	0	0	0	0	0	2.64157e-05	4.44459e-08	0	0	0	0	0	0	0	0	0	0	33	168	2	39	female	36.5	3.9	56	8	1	8	2	2	0	0	1	0
175	0	0	0	0	0	0	0.000166759	1.48967e-07	0	0	0	0	0	0	0	0	5.63251e-11	5.10743e-07	26	150	1	38	male	35.5	2.3	50	8	2	6	1	2	0	0	1	1
176	0	0	0	0	0	0	0	0	0	0	0	0	0	0	0	0	6.22769e-08	0	35	160	2	39	female	35	3.6	51	8	1	5	1	1	0	0	1	1
177	0	0	0	0	0	0	0.138582	0.00126976	0	0	0	0	0	0	0	0	0	0	27	164	1	38	male	33.5	1.8	42	5	1	6	1	2	0	1	1	0
178	0	0	0	0	0	0	0.00111947	0.000402235	0	0	0	0	1.44759e-08	0	0	0	0	0	20	155	2	36	female	35	2.5	52	8	1	6	1	2	0	2	1	0
179	0	0	0	0	0.00538201	0	0	0	2.00007e-07	0	0	0	4.00014e-08	0	0	0	7.27298e-09	4.65239e-05	30	150	4	38	male	35.5	2.5	48	8	1	8	2	2	1	1	1	0
180	0	0	0	0	0.0155858	4.73388	0	0	0	0	0	0	8.33467e-08	0	0	0	2.64376e-10	0	22	160	2	38	female	35	2.6	48	8	1	6	1	1	0	0	1	1
181	0	0	0	0	0	0	0.00034892	0.000269195	0	0	0	0	4.00036e-07	0	0	0	1.23567e-10	0	31	164	2	36	male	35.4	2.8	46	8	2	5	1	1	0	0	1	1
182	0	0	0	0	0	0	0	0	0	0	0	0	0.000225867	0	0	0	4.90454e-06	0	28	162	4	39	female	33.8	2.4	45	8	1	5	1	2	0	0	1	1
183	0	0	0	0	0.000295685	0	0.000703357	0	2.55409e-05	0	0	0	0	0	0	0	3.33996e-05	0	22	158	4	39	female	34.5	3.6	52	8	1	0	0	2	0	0	1	1
184	0	0	0	0	0	0	0	0	0	0	0	0	1.8675e-06	0	0	0	0	0	19	164	2	37	female	34.6	3.5	51	8	1	8	2	0	0	0	1	1
185	0	0	0	0	0	0	0.000213202	1.22279e-07	0	0	0	0	0	0	0	0	0	0	33	165	2	38	female	34	3.1	49	8	0	0	0	2	0	0	1	1
186	0	0	0	0	0	0	0.000478876	0	0	0	0	0	0	0	0	0	0	0	22	159	2	39	female	35	3.2	52	8	1	0	0	0	0	0	1	1
187	0	0	0	0	0	0	0	0	0	0	0	0	0	0	0	0	0	0	25	161	3	39	male	35.5	3.3	51	8	1	5	1	1	0	1	1	1
188	0	0	0	0	0	0	0.0499004	0.203622	0	0	0	0	0	0	0	0	0	0	22	170	4	39	male	35	2.8	49	8	0	0	0	1	0	0	1	1
189	0	0	0	0	0	0	1.12054e-06	0	0	0	7.20346e-07	0	0	0	0	0	8.00385e-08	0.000173604	31	172	2	39	male	35.4	3.5	51	8	0	0	0	0	0	0	1	1
190	0.00126371	0	0	0	0	0	0.0117192	0.000606267	0	0	0	0	0	0	0	0	0.000689082	0	20	164	4	38	male	33.8	2.7	48	8	1	8	2	0	0	0	1	1
191	0	0	0	0	0	0	0.000777352	0.000247961	0	0	4.59195e-07	4.03263e-06	0	0	0	0	1.37759e-08	0	27	158	2	36	female	34.5	3.9	52	8	2	8	2	2	0	0	1	1
192	0	0	0	0	0	0	0.00353171	0	0	0	0	0	0	0	0	0	1.04828e-07	0	19	154	2	39	female	34.6	3.1	52	8	1	0	0	0	0	0	1	1
193	0.00190523	0.021542	0	0	0	0	0.0101198	1.34407	0	0	1.01763e-06	3.68239e-05	0	0	0	0	0.0095092	0.0026145	22	164	2	39	male	34	3	50	8	0	1	0	0	0	0	1	1
194	0	0	0	0	0	0	0.0116337	0	4.11814e-07	0	0	0	0	0	0	0	8.93636e-08	0	30	157	2	39	male	34	3.2	50	8	1	7	2	1	0	0	1	1
195	0	0	0	0	0	0	0	0	0	0	0	0	0	0	0	0	4.24559e-07	0	21	166	1	36	male	35	2.8	48	6	3		3	2	1	1	1	0
196	0	0	0	0	0	0	0	0	0	0	0	0	0	0	0	0	2.10948e-06	0	35	162	2	39	male		2.8	47	8	1	0	0	2	0	0	1	1
197	0	0	0	0	0.105338	0	0	0	0	0	0	0	0.000930012	0.000977376	0	0	0	0	22	160	2	39	female		2.6	48	8	2	6	1	2	0	0	1	1
198	0	0	0	0	0	0	0.217823	0.00151971	0	0	0.123612	0	0	0	0	0	0	0	25	164	4	36	female	35	2.3	40	8	0	0	0	1	0	0	1	1
199	0	0	0	0	0	0	0.0810105	0	0	0	0.000150303	1.23393e-05	0	0	0	0	0	0	19	165	2	39	female	34.5	3.5	50	8	0	6	1	0	0	0	1	1
200	0	0	0	0	0	0	2.71647e-05	0	0	0	0.00983362	0	0	0	0	0	0.00944788	2.01059e-06	21	168	3	37	female		3.6	51	8	0	0	0	1	0	0	1	1

## Sheet: DATA-normal. to total swab-DNA
	TaqMan- PCR Results
ID	Ct_M (GE/DNA)	Ct_B (GE/DNA)	Ng_M (GE/DNA)	Ng_B (GE/DNA)	Uu_M (GE/DNA)	Uu_B (GE/DNA)	Up_M (GE/DNA)	Up_B (GE/DNA)	Mg_M (GE/DNA)	Mg_B (GE/DNA)	Mh_M (GE/DNA)	Mh_B (GE/DNA)	Tv_M (GE/DNA)	Tv_B (GE/DNA)	HSV_M (GE/DNA)	HSV_B (GE/DNA)	CMV_M (GE/DNA)	CMV_B (GE/DNA)	maternal age /years	maternal length/cm	education - score	gestational age / weeks	gender of baby	head circum-ference /cm	neonatal weight / kg	neonatal length / cm	apgar -score	leuco- cytosis	nugent-score	bacterial vaginosis - coding	previous parity - coding	nos. of previous missed abortion	nos. of previous spontaneous abortion	previous preterm birth - coding	previous STI - coding
1	0	0	0	0	394175	794.521	4.21359e+06	1068.49	0	0	0	0	0	0	0	0	0.293981	0	26	156	3	36	female	33.5	2	52	8	0	7	2	0	1	0	1	1
2	0	0	0	0	0	0	3101.45	0	1246.38	0	0	0	0	0	0	0	0	0	34	160	4	39	female	35	3.8	51	8	1	6	1	1	0	0	0	1
3	0	0	0	0	0	0	2575000	113.208	0	0	7800	0	0	0	0	0	0	0	38	164	2	38	female	36.5	2.1	45	8	1	6	1	2	1	0	1	0
4	0	0	0	0	0	0	96457.8	480	0	0	168.937	0	0	0	0	0	185.286	0	22	165	3	39	female	35.5	2.6	48	8	0	0	0	0	0	0	1	1
5	1669.42	3.83206	0	0	0	0	2.30854e+06	43358.8	0	0	297.521	0	0	0	0	0	837.466	0	27	158	4	39	male	35	3.9	51	8	0	0	0	0	0	0	1	1
6	0	0	0	0	0	0	63126.8	0	2318.58	0	0	0	0	0	0	0	1946.9	0	25	155	4	38	female	35	2.7	49	8	1	7	2	2	0	1	1	1
7	0	0	0	0	0	0	1.42308e+07	0	0	0	0	0	1666.67	226.415	0	0	51.2821	0	28	164	2	39	male		3.6	52	8	0	0	0	0	0	0	1	1
8	0	0	0	0	2586.52	0	0	0	0	0	16211.3	0	593807	0	130419	0	553.734	0	26	164	2	39	male	35.5	3.6	51	8	0	0	0	0	0	0	1	1
9	0	0	0	0	0	0	6.72973e+06	0	0	0	0	0	0	0	0	0	0	0	34	150	2	39	female	36	3.6	50	8	1	6	1	2	0	0	1	1
10	0	0	0	0	0	0	13231.9	0	0	0	0	0	0	0	0	0	0	0	34	158	2	39	male	35	2.8	46	8	0	6	1	0	0	0	1	1
11	0	0	0	0	0	0	56052.6	0	0	0	0	0	0	0	0	0	0	0	29	163	3	38	female	36	2.9	48	8	0	8	2	0	0	0	1	1
12	0	0	0	0	7802.47	0	36172.8	0	0	0	41728.4	0	0	0	0	0	320.988	0	21	150	3	39	female	35	3.8	52	8	0	0	0	0	0	0	1	1
13	0	0	0	0	221231	0	0	0	0	0	0	0	0	0	0	0	0	0	34	163	2	39	female	35.5	3.8	50	8	0	6	1	0	0	0	1	1
14	0	0	0	0	0	0	2.1592e+06	0	0	0	427.861	0	0	0	0	0	0	0	40	161	2	39	male	36.5	3.9	51	8	1	8	2	1	0	0	1	1
15	341333	0	0	0	0	0	1.64267e+06	0	0	0	0	0	0	0	0	0	906.667	0	36	154	4	38	male	35	3.8	50	8	2	0	0	1	0	0	0	0
16	0	0	0	0	0	0	3.15135e+06	6047.62	0	0	4378.38	0	0	0	0	0	972.973	0	26	156	4	36	female	34.5	3.8	50	8	1	0	0	0	0	0	1	1
17	0	0	0	0	0	0	6.1828e+06	0	0	0	3258.06	0	0	0	0	0	0	0	22	158	2	37	male	34.4	3.2	50	8	0	0	0	0	0	0	1	1
18	276344	765.517	0	0	0	0	1.8172e+06	0	0	0	0	0	0	0	0	0	107.527	0	35	159	3	38	male	35.5	3.3	50	8	2	8	2	2	0	1	1	1
19	0	0	0	0	0	0	5934.21	0	0	0	0	0	0	0	0	0	0	0	25	163	3	39	female	36.5	3.6	50	8	0	0	0	2	0	0	1	1
20	0	0	0	0	0	0	8.07273e+06	40181.8	0	0	0	0	0	0	0	0	0	0	36	152	3	39	female	36	3.5	53	8	0	6	1	0	0	0	1	0
21	0	0	0	0	0	0	173.913	7909.09	0	0	0	0	0	0	0	0	0	0	25	171	3	39	female	34	3.6	55	8	2	0	0	0	0	0	1	1
22	22985.1	0	0	0	0	0	3.61194e+06	202000	0	0	701.493	0	0	0	0	0	59.7015	0	36	168	4	36	female	35	3.4	51	8	0	8	2	2	0	1	1	0
23	0	0	0	0	0	0	0	0	0	0	0	0	0	0	0	0	3764.71	0	22	152	4	39	female	36	3.6	51	8	0	0	0	2	0	0	1	1
24	0	0	0	0	0	0	0	0	0	0	0	0	0	0	0	0	101.266	0	23	163	4	39	female	35.5	3.8	52	8	1	6	1	2	1	0	1	0
25	0	0	0	0	0	0	607330	245161	0	0	0	0	0	0	0	0	0	0	34	149	4	38	female	34.5	2.2	48	5	2	8	2	2	0	1	1	0
26	0	0	0	0	110930	0	0	0	0	0	0	0	0	0	0	0	0	0	20	156	3	38	female	35.4	2.5	46	8	0	8	2	1	0	0	1	1
27	3.57225e+06	0	0	0	2.43353e+06	0	0	253394	0	0	387.283	27.1493	0	0	0	0	95838.2	103566	21	155	1	36	female	36	2.6	46	6	1	8	2	2	2	1	0	0
28	161270	0	0	0	0	0	2.50159e+06	0	0	0	0	0	0	0	0	0	50.7937	0	25	153	2	39	female	35	3.6	48	8	0	0	0	1	0	0	1	1
29	0	0	0	0	0	0	57343750	1625	1343.75	0	0	0	0	0	0	0	0	0	28	162	2	38	female	34.8	3.5	51	8	1	6	1	2	0	0	1	1
30	0	0	0	0	0	0	6.96916e+06	0	0	0	0	0	0	0	0	0	0	0	34	164	2	39	male	34.8	3.4	52	8	1	6	1	1	0	0	1	1
31	5518.72	0	0	0	46524.1	0	17005.3	0	0	0	0	0	0	0	0	0	0	0	31	167	4	37	male	35.2	3.8	53	8	0	0	0	2	0	0	1	1
32	0	0	0	0	0	0	17683.2	0	0	0	0	0	0	0	0	0	0	0	41	168	2	38	male	34.5	2.5	46	8	1	6	1	2	0	0	1	1
33	132597	0	0	0	0	0	3.96685e+06	0	0	0	0	0	0	0	0	0	0	0	18	145	2	38	female	34	3.2	55	8	2	6	1	2	0	0	1	0
34	0	0	0	0	0	0	0	0	0	0	0	0	0	0	0	0	0	0	28	156	4	39	female	36	3.2	51	8	1	6	1	2	0	1	1	1
35	0	0	7377.05	0	8.19672e+06	0	525683	0	0	0	765.027	0	0	0	0	0	0	0	20	149	4	39	female	35	2.5	46	8	1	0	0	0	0	0	1	1
36	244604	0	0	0	0	0	1985.61	0	0	0	0	0	1.47482e+06	1226.67	0	0	57.554	0	29	167	2	38	male	34	3.6	52	8	1	6	1	0	0	0	1	1
37	0	0	0	0	60000	0	372603	0	0	0	0	0	0	0	0	0	0	0	39	162	2	37	female	35.4	2.3	42	5	1	6	1	2	1	1	0	0
38	0	0	0	0	0	0	1.29737e+06	0	0	0	0	0	0	0	0	0	0	0	31	159	3	39	male	34.5	3.5	51	8	1	8	2	0	0	0	1	1
39	0	0	0	0	7204.61	0	69740.6	0	0	0	2674.35	0	0	0	0	0	0	0	18	158	1	38	female	36	2.6	50	8	2	6	1	2	0	1	1	0
40	0	0	0	0	6.58621e+06	114186	0	0	0	0	0	0	0	0	0	0	0	0	39	164	2	39	male	35.4	3.6	52	8	0	6	1	1	0	0	1	1
41	0	0	0	0	741905	0	0	0	0	0	0	0	0	0	0	0	0	0	27	157	4	39	female	34.5	3.4	52	8	0	0	0	0	0	0	1
42	0	0	0	0	0	0	3.72996e+06	821.918	0	0	160338	0	0	0	0	0	0	0	18	168	3	39	male	34.5	2.4	46	8	1	6	1	2	0	0	1	1
43	0	0	0	0	0	0	1.69737e+06	0	0	0	0	0	0	0	0	0	342.105	0	26	158	2	39	female	33.8	1.9	52	5	1	6	1	2	0	0	1	0
44	0	0	0	0	2965.52	0	0	0	0	0	0	0	0	0	0	0	0	0	22	171	4	38	female	35	3.3	51	8	0	0	0	0	0	0	1	1
45	0	0	0	0	0	0	0	0	0	0	268132	0	0	0	0	0	395.604	0	20	169	3	39	female	34	3.5	51	8	0	0	0	0	0	0	1	1
46	0	0	0	0	1.26857e+06	0	1200000	0	0	0	0	0	1005.71	0	0	0	1257.14	0	28	160	2	38	male	36	3.6	51	8	0	0	0	0	0	0	1	1
47	0	0	0	0	0	0	0	0	0	0	0	0	0	0	0	0	2805.97	0	29	172	4	39	male	34	2.2	48	8	0	6	1	0	0	0	1	1
48	0	0	0	0	0	0	1.01458e+06	0	0	0	0	0	0	0	0	0	0	0	28	165	4	39	male	34	3.2	52	8	1	6	1	1	0	0	1	1
49	0	0	0	0	0	0	0	0	0	0	0	0	0	0	0	0	0	0	29	165	2	36	female	35.4	2.6	48	5	1	7	2	2	0	1	1	0
50	0	0	0	0	0	0	120385	256207	0	0	0	0	0	0	0	0	538.462	0	33	167	4	39	male	34	3.8	52	8	1	7	2	1	0	0	1	1
51	0	0	0	0	0	0	0	0	0	0	0	0	0	0	0	0	26.8456	0	21	162	4	39	female	34.6	3.2	52	8	0	0	0	0	0	0	1	1
52	0	0	0	0	0	0	0	0	0	0	0	0	0	0	0	0	205.128	0	39	164	4	39	male	35.5	3.5	51	8	0	2	0	1	0	0	1	1
53	0	0	0	0	1.05263e+06	1371.9	40614	3950.41	245614	0	0	0	0	0	0	0	0	0	23	164	4	39	female	35.4	3.6	51	8	0	5	1	0	0	0	1	1
54	0	0	0	0	0	0	291.498	0	0	0	0	0	0	0	0	0	0	0	28	168	2	38	male	34.5	2.5	48	8	1	0	0	1	0	0	1	1
55	0	0	0	0	0	0	10456.4	0	0	0	315.353	0	0	0	0	0	282.158	0	33	159	3	39	female	36	3.7	51	8	2	8	2	2	0	0	1	0
56	36564.4	870.968	0	0	0	0	7656.44	2709.68	0	0	1442.94	6.17742	1.12393e+06	535484	0	0	9.81595	0	28	157	4	39	male	34.5	3.6	52	8	0	0	0	0	0	0	1	1
57	0	0	0	0	0	0	10752.5	0	0	0	0	0	0	0	0	0	4277.23	129048	22	158	2	39	female	35.5	3.2	52	8	0	0	0	0	0	0	1	1
58	1177.63	18.5185	0	0	0	0	7434.21	59074.1	0	0	776.316	0	18750	1574.07	0	0	184.211	0	25	164	2	39	female	34.5	3.3	52	8	1	5	1	1	0	0	1	1
59	0	0	0	0	0	0	0	0	0	0	0	0	0	0	0	0	0	0	30	173	4	39	male	35	3.4	51	8	1	0	0	1	0	0	1	1
60	0	0	0	0	0	0	0	0	0	0	0	0	0	0	0	0	0	0	31	164	2	39	male	35	3.5	51	8	0	0	0	0	0	0	1	1
61	0	0	0	0	0	0	22944.8	839.695	0	0	380.368	0	0	0	0	0	0	0	27	162	4	39	male	36.2	3.6	51	8	0	0	0	0	0	0	1	1
62	0	0	0	0	72952.9	239.13	0	0	317.618	0	119107	0	0	0	0	0	109.181	0	22	158	3	38	male	34.5	2.5	39	8	1	8	2	0	0	0	1	0
63	0	0	0	0	0	0	227586	0	0	0	0	0	0	0	0	0	0	0	40	173	2	39	female	34.5	3.8	53	8	1	0	0	0	0	0	1	1
64	0	0	0	0	3263.16	0	452632	127.907	0	0	0	0	0	0	0	0	746.411	0	30	156	4	39	female	34.6	3.5	53	8	0	0	0	0	0	0	1	1
65	0	0	0	0	0	0	1.15271e+06	2080	0	0	0	0	0	0	0	0	78.8177	0	24	168	1	38	male	35	2.6	52	8	2	0	0	1	0	1	1	1
66	0	0	0	0	0	0	0	0	0	0	213.333	153.846	0	0	0	0	0	0	31	162	3	39	male	35.5	3.6	52	8	0	0	0	1	0	1	1	1
67	18536.6	437.383	0	0	107317	116636	0	0	0	0	378.049	130.841	0	0	0	0	634.146	74.7664	20	165	2	39	male	34.5	3.4	52	8	1	0	0	0	0	0	1	1
68	0	0	0	0	569.444	0	2.86111e+06	1.29268e+06	0	0	0	0	0	0	0	0	0	0	35	166	2	36	male		3.5	53	8	1	0	0	1	0	0	1	0
69	0	0	0	0	0	0	2.6615e+06	621622	0	0	0	0	0	0	0	0	0	0	30	156	2	35	female	34	3.2	53	8	2	0	0	1	0	0	1	0
70	0	0	0	0	0	0	738255	202.899	0	0	0	0	0	0	0	0	563.758	0	28	161	2	39	female	35	3.1	55	8	0	8	2	0	0	0	1	0
71	0	0	0	0	0	0	836735	812.5	0	0	0	0	0	0	0	0	0	0	23	174	4	39	male	34.5	3.2	54	8	0	8	2	2	0	0	0	1
72	0	0	0	0	525.424	0	1.62542e+06	0	0	0	0	0	0	0	0	0	711.864	0	25	158	4	39	female	34.8	3.6	52	8	2	8	2	2	0	0	1	0
73	0	0	0	0	52991.5	0	405128	2060.61	0	0	0	0	0	0	0	0	102.564	727.273	33	164	2	39	female	35	3.5	51	8	1	8	2	0	0	0	1	1
74	4341.74	982.051	0	0	0	0	9159.66	6230.77	0	0	3557.42	487.179	0	0	0	0	1103.64	0	21	158	2	39	male	36	3.3	50	8	0	0	0	0	0	0	1	1
75	0	0	0	0	0	0	1.26407e+06	190208	0	0	2337.66	0	0	0	0	0	0	0	29	165	2	39	female	35.5	3.2	50	8	0	0	0	0	0	0	1	1
76	0	0	0	0	0	0	3589.29	152.866	0	0	0	0	0	0	0	0	0	0	20	169	4	39	female	35	3.1	50	8	0	0	0	2	0	0	1	1
77	0	0	0	0	0	0	3656250	1746.48	0	0	39375	0	0	0	0	0	0	0	21	171	3	39	female	34	3.9	52	8	0	0	0	2	0	0	1	1
78	0	0	0	0	0	0	294048	0	0	0	0	0	0	0	0	0	0	0	22	159	4	39	male	35	3.2	51	8	0	0	0	1	0	0	1	1
79	0	0	0	0	0	0	0	0	0	0	0	0	0	0	0	0	0	0	38	158	2	39	female	37	4.1	51	8	0	0	0	1	0	0	1	1
80	0	0	0	0	0	0	874552	0	0	0	0	0	0	0	0	0	0	0	32	168	4	39	female	36	3.3	52	8	1	0	0	1	0	0	1	1
81	0	0	0	0	0	0	0	0	0	0	0	0	0	0	0	0	0	0	21	165	3	39	female	35.5	3.1	52	8	0	0	0	0	0	0	1	1
82	0	0	0	0	0	0	1.99293e+06	0	0	0	0	0	0	0	0	0	0	0	23	164	2	39	male	34	3	52	8	1	0	0	1	0	0	1	0
83	228571	14660.6	0	0	0	0	1.80054e+06	1.41468e+06	0	0	835.58	0	0	0	0	0	8204.85	1467.89	25	163	2	39	male	35	3.6	52	8	0	0	0	0	0	0	1	1
84	0	0	0	0	0	0	103125	3666.67	0	0	325.893	0	0	0	0	0	0	0	22	163	4	39	male	35.5	3.4	52	8	0	0	0	1	0	0	1	1
85	0	0	0	0	0	0	0	0	0	0	0	0	0	0	0	0	0	0	19	158	4	36	female	35	2.5	46	8	2	8	2	1	0	0	0	1
86	0	0	0	0	0	0	3.32877e+06	341379	0	0	369178	18448.3	0	0	0	0	356.164	0	27	164	2	35	female	35.4	2.6	41	8	1	6	1	2	0	1	0	0
87	0	0	0	0	0	0	776355	112759	0	0	581.281	0	0	0	0	0	256.158	0	22	162	2	38	male	33.8	1.9	48	5	1	6	1	2	1	0	1	1
88	0	0	0	0	0	0	101722	1160.71	0	0	0	0	0	0	0	0	0	0	23	167	3	39	female	34.5	2.5	48	8	1	8	2	2	0	0	0	0
89	0	0	0	0	0	0	1.34091e+06	0	0	0	0	0	0	0	0	0	257.576	0	29	168	2	39	female	34.6	3	51	8	1	6	1	2	0	2	1	1
90	0	0	0	0	0	0	1.0597e+07	10261.9	0	0	302488	71.4286	0	0	0	0	1601.99	523.81	21	150	2	39	male	34	3.2	42	8	2	7	2	1	0	0	1	1
91	5022.56	0	0	0	0	0	2.97744e+06	26813.6	0	0	0	0	0	0	0	0	210.526	0	24	152	4	37	female	35	2.3	46	8	0	0	0	2	0	0	1	1
92	0	0	0	0	0	0	0	0	0	0	0	0	0	0	0	0	0	0	29	164	2	39	female	35.5	3.1	52	8	1	6	1	1	0	0	1	1
93	0	0	0	0	180913	9417.48	1.71784e+06	2757.28	0	0	19668	524.272	0	0	0	0	33.195	0	25	162	2	39	male	36	2.6	48	8	1	5	1	2	0	0	1	0
94	0	0	0	0	0	0	0	0	0	0	0	0	0	0	0	0	0	0	29	170	2	37	male	36.4	2	51	8	1	8	2	0	0	0	1	1
95	0	0	0	0	0	0	3.01167e+06	71.4286	0	0	0	0	0	0	0	0	0	0	28	165	4	39	female	34.8	3	51	8	1	0	0	1	0	0	1	1
96	448276	8846.15	0	0	2.94828e+06	11673.1	181034	750	0	0	0	0	0	0	0	0	234.483	0	18	163	2	39	male	35	3.5	51	8	1	5	1	1	0	0	1	0
97	0	0	0	0	393191	181569	0	0	0	0	1438.3	0	0	0	0	0	0	0	22	159	2	39	male	35.6	3.6	52	8	1	5	1	2	1	0	1	1
98	0	0	0	0	300702	7168.14	557895	955.752	0	0	0	0	0	0	0	0	0	0	33	169	3	39	female	34.8	3.4	52	8	1	0	0	0	0	0	1	1
99	0	0	0	0	0	0	796586	447059	0	0	0	0	0	0	0	0	0	0	28	164	4	39	male	35	3.2	52	8	1	6	1	0	0	0	1	1
100	0	0	0	0	0	0	0	0	0	0	0	0	0	0	0	0	0	0	29	164	4	39	male	34.5	3.5	52	8	1	0	0	1	0	0	1	1
101	0	0	0	0	0	0	172860	0	0	0	0	0	0	0	0	0	41.7537	0	31	168	4	39	female	36	2.6	48	8	1	0	0	2	0	0	1	1
102	0	0	0	0	1.78824e+06	0	0	0	0	0	0	0	0	0	0	0	0	0	27	170	3	39	male	34.5	3.1	52	8	1	5	1	1	0	0	1	0
103	12070.1	556.923	0	0	0	0	436306	17753.8	0	0	0	0	0	0	0	0	407.643	0	25	158	4	37	male	34.6	2	46	8	2	5	1	2	1	0	1	0
104	0	0	0	0	0	0	0	0	221.198	0	0	0	0	0	0	0	0	0	27	168	2	39	female	34	2	46	8	0	5	1	0	0	0	1	1
105	0	0	0	0	0	0	589706	593.407	0	0	0	0	0	0	0	0	0	0	37	164	2	37	male	35	2	51	8	0	0	0	0	0	0	1	1
106	0	0	0	0	0	237.288	3.79015e+06	114237	0	0	0	0	0	0	0	0	0	0	28	165	3	38	female	35.5	2.6	48	8	2	8	2	2	0	1	1	0
107	0	0	0	0	0	0	4.37647e+06	1583.33	0	0	1411.76	0	0	0	0	0	0	0	26	163	3	38	male	36	3.4	52	8	1	0	0	2	0	1	1	1
108	0	0	0	0	0	0	1.57273e+06	864.865	0	0	0	0	0	0	0	0	0	0	17	160	4	39	male	36.4	3.1	52	8	0	6	1	1	0	1	1	1
109	0	0	0	0	0	0	7185.19	0	0	0	0	0	0	0	0	0	0	0	20	168	2	39	female	34.8	3.7	52	8	0	6	1	1	0	1	1	1
110	0	0	0	0	0	0	2.33462e+06	0	0	0	0	0	0	0	0	0	8.69231	0	30	164	2	38	male	37	4.1	52	8	1	6	1	2	1	1	1	0
111	0	0	0	0	2.47179e+07	20.3556	4.30769e+07	444.444	0	0	6435.9	0	0	400	0	0	205.128	0	28	158	3	37	male	35.6	2.6	48	8	1	8	2	2	0	0	1	1
112	0	0	0	0	0	0	323714	0	0	0	0	0	0	0	0	0	0	0	24	161	3	38	female	34.8	3.1	51	8	0	0	0	0	0	0	1	1
113	0	0	0	0	0	0	0	0	0	0	0	0	0	0	0	0	175.182	1230.77	21	165	2	39	male	35	2	46	8	2	0	0	2	0	1	1	0
114	149048	0	0	0	54285.7	0	0	0	0	0	0	0	0	0	0	0	13.3333	0	30	164	3	40	female	34.5	3.1	52	8	2	7	2	1	0	1	1	1
115	0	0	0	0	0	0	1.74848e+06	2666.67	0	0	0	0	0	0	0	0	10060.6	0	24	171	4	39	male	36	3.5	51	8	0	0	0	0	0	0	1	1
116	0	0	0	0	0	0	4.03604e+06	0	0	0	1387.39	0	0	0	0	0	0	0	35	159	2	39	female	36	3.6	51	8	0	6	1	0	0	0	1	1
117	0	0	0	0	0	0	97482.5	0	0	0	0	0	0	0	0	0	2.09231	0	29	172	2	39	male	35.5	3.8	53	8	1	1	0	0	0	0	1	1
118	0	0	0	0	273171	0	0	0	0	0	0	0	0	0	0	0	16.1626	0	29	174	2	39	female	34	3.1	54	8	0	1	0	1	0	0	1	1
119	0	0	0	0	0	0	0	0	0	0	0	0	0	0	0	0	0	0	26	164	3	39	male	35	3.3	55	8	1	5	1	0	0	0	1	1
120	4.79654e+06	1568.63	0	0	0	0	7.78355e+06	4921.57	0	0	0	0	0	0	0	0	190.476	0	36	165	4	39	female	35.5	3.6	54	8	1	0	0	2	0	1	1	0
121	0	0	0	0	0	0	254.682	0	0	0	0	0	0	0	0	0	14.9813	493.151	25	164	2	38	male	35	2.6	45	8	0	7	2	1	0	0	1	1
122	0	0	0	0	21818.2	0	0	0	0	0	0	0	0	0	0	0	0	0	31	173	2	39	female	35.4	3.6	51	8	0	0	0	0	0	0	1	1
123	0	0	0	0	0	0	0	0	0	0	0	0	0	0	0	0	0	0	21	168	2	39	female	33.8	3.1	51	8	0	0	0	0	0	0	1	1
124	0	0	0	0	0	0	26802	8406.78	0	0	0	0	0	0	0	0	0	0	29	167	3	39	male	34.5	3.2	52	8	0	1	0	2	0	0	1	1
125	0	0	0	0	0	0	11217.7	8181.82	0	0	0	0	0	0	0	0	29.5203	0	19	165	4	40	female	34.6	3.4	52	8	1	5	1	1	0	0	1	1
126	0	0	0	0	0	0	0	0	0	0	0	0	0	0	0	0	0	0	22	164	2	39	male	35	3.3	52	8	0	0	0	0	0	0	1	1
127	1920.53	0	0	0	0	0	980.132	0	0	0	0	0	0	0	0	0	2.07417	0	24	168	4	39	female	36	3.8	52	8	0	0	0	1	0	0	1	1
128	0	0	0	0	0	0	0	0	0	0	0	0	0	0	0	0	0	0	28	169	2	39	female	35.5	3.9	54	8	0	1	0	1	0	0	1	1
129	0	0	0	0	850	21125	0	0	0	0	0	0	0	0	0	0	0	0	17	164	3	39	female	34	3	51	8	1	1	0	0	0	0	1	1
130	0	0	0	0	0	0	0	0	0	0	0	0	0	0	0	0	0	0	26	164	2	39	male		3.1	51	8	0	2	0	0	0	0	1	1
131	0	0	0	0	0	0	1.40053e+06	0	0	0	0	0	0	0	0	0	0	0	29	165	4	39	male	35.5	3.3	52	8	0	0	0	0	0	0	1	1
132	0	0	0	0	0	0	77777.8	0	0	0	0	0	0	0	0	0	0	0	19	168	2	39	male	35	3.7	52	8	0	0	0	0	0	0	1	1
133	0	0	0	0	0	0	922034	0	0	0	0	0	0	0	0	0	0	0	25	164	4	39	male	35.4	3.2	55	8	0	0	0	1	0	0	1	1
134	0	0	0	0	0	0	563899	0	0	0	0	0	0	0	0	0	7913.36	0	23	160	2	39	female	33.8	3.2	52	8	1	0	0	0	0	0	1	1
135	6184.97	626.506	0	0	0	0	124855	1.77108e+06	0	0	0	0	0	0	0	0	0	0	29	168	2	39	female	34.5	3.1	52	8	0	0	0	0	0	0	1	1
136	322.892	1281.55	0	0	0	0	0	0	0	0	0	0	0	0	0	0	38.5542	0	30	164	2	39	female	34.6	3.6	52	8	0	0	0	0	0	0	1	1
137	0	0	0	0	0	0	27922.4	18558.6	0	0	0	0	0	0	0	0	22.1607	0	21	170	2	39	male	34	3.9	51	8	1	8	2	1	0	0	1	1
138	0	0	0	0	0	0	45972.5	0	0	0	7308.45	3812.5	0	0	0	0	0	0	19	168	2	38	male	35	2.6	48	8	0	5	1	0	0	0	1	0
139	1258.9	66.6667	0	0	190183	92666.7	0	0	0	0	0	0	0	0	0	0	165.544	0	18	169	3	37	male	33.4	1.9	44	5	2	7	2	2	1	1	1	0
140	0	0	0	0	0	0	1.35766e+06	15777.8	0	0	0	0	0	0	0	0	10613.1	888.889	25	166	4	39	female	35	3	51	8	0	0	0	0	0	0	1	1
141	1088.61	0	0	0	53291.1	0	0	0	0	0	772.152	0	0	0	0	0	0	0	21	158	2	39	female	36.5	2.1	49	8	1	8	2	2	0	0	0	0
142	0	0	0	0	0	0	1.03366e+06	21644.4	0	0	0	0	0	0	0	0	0	0	17	168	2	38	male	35.5	2.6	48	8	2	6	1	2	1	0	0	0
143	395.21	0	0	0	0	0	140120	0	0	0	0	0	0	0	0	0	0	0	23	169	4	39	female	35	3.5	52	8	0	0	0	2	0	0	1	1
144	0	0	0	0	0	0	0	0	0	0	0	0	0	0	247.788	0	0	0	24	172	3	36	male	35	3.4	52	8	1	5	1	2	0	1	0	0
145	593.607	0	0	0	0	0	621918	666.667	0	0	1497.72	0	9.13242	0	0	0	3.94521	0	28	174	2	39	female	35	3.8	55	8	1	6	1	2	1	0	1	1
146	0	0	0	0	0	0	2.72549e+06	0	0	0	0	0	0	0	0	0	0	0	22	164	2	39	male	35.5	2.5	46	8	1	8	2	1	0	1	1	1
147	0	0	0	0	4745.76	5652.17	0	0	0	0	1118.64	173.913	0	0	0	0	0	0	25	149	3	39	male	36	2.2	46	5	2	6	1	0	0	0	1	0
148	1117.9	1069.84	0	0	172926	0	0	49365.1	0	0	908.297	0	0	0	0	0	3.07424	0	38	155	2	37	male	35	2.6	48	8	2	5	1	2	0	1	0	0
149	0	0	0	0	0	0	0	0	160.494	0	0	0	0	0	0	0	0	0	23	168	4	39	male	36	2.6	48	8	0	6	1	0	0	0	1	1
150	0	0	0	0	93728.8	2083.33	0	0	0	0	0	0	0	0	0	0	0	0	26	169	4	39	male	35	2.7	48	8	2	6	1	1	0	1	1	1
151	0	0	0	0	2137.93	0	1051.72	0	0	0	189.655	0	0	0	0	0	0	0	27	164	2	37	male	33.2	1.8	42	4	2	8	2	2	1	1	1	0
152	0	0	0	0	0	0	384293	0	0	0	0	0	0	0	0	0	502.618	0	22	170	4	40	female	36.5	3.1	50	8	0	6	1	1		0	1	1
153	0	0	0	0	0	0	0	0	0	0	0	0	0	0	0	0	0	0	20	165	2	39	female	35	3.2	51	8	1	5	1	0	0	0	1	1
154	0	0	0	0	0	0	0	0	0	0	0	0	0	0	0	0	0	0	36	168	2	39	female	34.5	3.6	50	8	1	6	1	0	0	0	1	1
155	0	0	0	0	0	0	53405.4	88613.1	0	0	2124.32	1328.47	0	0	0	0	994.595	2569.34	31	175	4	39	male	34.4	3.8	51	8	1	5	1	1	0	0	1	1
156	0	0	0	0	0	0	611276	2480	0	0	0	0	71.2166	320	0	0	4.59347e+07	23520000	30	171	2	36	female	35.5	2.9	42	8	0	6	1	0	0	0	1	1
157	0	0	0	0	0	0	3.36797e+06	0	0	0	0	0	0	0	0	0	0	0	28	172	4	39	female	36.5	3.9	52	8	0	0	0	0	0	0	1	1
158	0	0	0	0	10711.1	512.821	0	0	0	0	17955.6	0	0	0	0	0	0.0728889	0	22	159	2	38	female	34.6	2.6	48	5	2	0	0	2	0	1	1	0
159	0	0	0	0	14758.6	0	295172	0	89.6552	0	0	0	0	0	0	0	0.104414	1857.14	19	164	3	39	female	35	3.6	51	8	1	1	0	0	0	0	1	1
160	0	0	0	0	0	0	0	0	0	0	0	0	0	0	0	0	0	0	33	165	2	39	female	36	3.6	51	8	1	2	0	0	0	0	1	1
161	0	0	0	0	0	0	982857	0	0	0	0	0	0	0	0	0	9.21143	0	29	167	3	38	female	35.5	2.8	48	8	2	0	0	2	1	1	1	1
162	0	0	0	0	129695	10080	0	0	375.602	0	150.883	0	0	0	0	0	21637.2	1440	23	168	2	36	female	34	3.1	51	8	2	5	1	1	0	0	1	0
163	0	0	0	0	0	0	44902	829.268	0	0	0	0	0	0	0	0	4.66667	0	22	170	4	39	female	35	3.2	51	8	0	0	0	2	0	0	1	1
164	0	0	0	0	0	0	27692.3	850	0	0	0	0	23076.9	150	0	0	68.3761	0	30	159	4	39	male	35.5	3.3	52	8	0	0	0	0	0	0	1	1
165	0	0	0	0	0	0	0	0	0	0	0	0	0	0	0	0	0	0	27	163	2	37	male	35	3.8	52	8	1	0	0	0	0	0	1	1
166	0	0	0	0	0	0	4.68148e+06	7.73333e+06	5659.26	0	0	0	0	0	0	0	25155.6	3851.85	39	165	2	37	female	35.4	3	52	8	0	0	0	0	0	0	1	1
167	0	0	0	0	0	0	0	0	0	0	0	0	0	0	0	0	600	461.538	24	175	4	39	male	33.8	3.9	55	8	1	0	0	1	0	0	1	1
168	0	0	0	0	217442	0	0	0	0	0	2162.79	0	34.8837	0	0	0	11441.9	0	18	172	2	37	female	34.5	3.8	50	8	0	5	1	2	0	0	1	1
169	0	0	0	0	0	0	1452.38	52815.5	0	0	10952.4	106.796	0	0	0	0	0	0	19	168	2	37	male	34.6	2.1	49	8	1	8	2	1	0	0	1	1
170	0	0	0	0	0	0	3.48052e+06	177818	0	0	0	0	0	0	0	0	0	0	21	155	2	39	female	34	3.5	51	8	0	0	0	1	0	0	1	1
171	0	0	0	0	0	0	1.63934e+07	2384.62	0	0	106.557	0	0	0	0	0	632787	0	23	158	3	39	male	35	3.4	52	8	1	6	1	0	0	0	1	1
172	0	0	0	0	0	0	5.96599e+06	74.0741	0	0	0	0	0	0	0	0	1.22585	0	29	155	4	39	female	33.4	3.5	54	8	0	0	0	1	0	0	1	1
173	0	0	0	0	0	0	7234.38	247.934	0	0	0	0	0	0	0	0	1.57812	264.463	22	164	2	39	male	35	3.4	54	8	2	1	0	1	0	0	1	1
174	0	0	0	0	0	0	34941.8	218.487	0	0	0	0	0	0	0	0	0	0	33	168	2	39	female	36.5	3.9	56	8	1	8	2	2	0	0	1	0
175	0	0	0	0	0	0	411180	126.126	0	0	0	0	0	0	0	0	0.138882	432.432	26	150	1	38	male	35.5	2.3	50	8	2	6	1	2	0	0	1	1
176	0	0	0	0	0	0	0	0	0	0	0	0	0	0	0	0	54.9102	0	35	160	2	39	female	35	3.6	51	8	1	5	1	1	0	0	1	1
177	0	0	0	0	0	0	4.10738e+06	53793.1	0	0	0	0	0	0	0	0	0	0	27	164	1	38	male	33.5	1.8	42	5	1	6	1	2	0	1	1	0
178	0	0	0	0	0	0	2.14815e+06	529.412	0	0	0	0	27.7778	0	0	0	0	0	20	155	2	36	female	35	2.5	52	8	1	6	1	2	0	2	1	0
179	0	0	0	0	2.45847e+06	0	0	0	91.3621	0	0	0	18.2724	0	0	0	3.32226	1294.12	30	150	4	38	male	35.5	2.5	48	8	1	8	2	2	1	1	1	0
180	0	0	0	0	5.7362e+06	9.17949e+06	0	0	0	0	0	0	30.6748	0	0	0	0.0973006	0	22	160	2	38	female	35	2.6	48	8	1	6	1	1	0	0	1	1
181	0	0	0	0	0	0	426244	862.745	0	0	0	0	488.688	0	0	0	0.15095	0	31	164	2	36	male	35.4	2.8	46	8	2	5	1	1	0	0	1	1
182	0	0	0	0	0	0	0	0	0	0	0	0	247.059	0	0	0	5.36471	0	28	162	4	39	female	33.8	2.4	45	8	1	5	1	2	0	0	1	1
183	0	0	0	0	1881.25	0	4475	0	162.5	0	0	0	0	0	0	0	212.5	0	22	158	4	39	female	34.5	3.6	52	8	1	0	0	2	0	0	1	1
184	0	0	0	0	0	0	0	0	0	0	0	0	3.76648	0	0	0	0	0	19	164	2	37	female	34.6	3.5	51	8	1	8	2	0	0	0	1	1
185	0	0	0	0	0	0	19851	237.288	0	0	0	0	0	0	0	0	0	0	33	165	2	38	female	34	3.1	49	8	0	0	0	2	0	0	1	1
186	0	0	0	0	0	0	76616.9	0	0	0	0	0	0	0	0	0	0	0	22	159	2	39	female	35	3.2	52	8	1	0	0	0	0	0	1	1
187	0	0	0	0	0	0	0	0	0	0	0	0	0	0	0	0	0	0	25	161	3	39	male	35.5	3.3	51	8	1	5	1	1	0	1	1	1
188	0	0	0	0	0	0	4.60993e+06	395556	0	0	0	0	0	0	0	0	0	0	22	170	4	39	male	35	2.8	49	8	0	0	0	1	0	0	1	1
189	0	0	0	0	0	0	811.594	0	0	0	521.739	0	0	0	0	0	57.971	1257.14	31	172	2	39	male	35.4	3.5	51	8	0	0	0	0	0	0	1	1
190	70198.7	0	0	0	0	0	650993	9147.06	0	0	0	0	0	0	0	0	38278.1	0	20	164	4	38	male	33.8	2.7	48	8	1	8	2	0	0	0	1	1
191	0	0	0	0	0	0	149527	463.415	0	0	88.3281	7.53659	0	0	0	0	2.64984	0	27	158	2	36	female	34.5	3.9	52	8	2	8	2	2	0	0	1	1
192	0	0	0	0	0	0	312707	0	0	0	0	0	0	0	0	0	9.28177	0	19	154	2	39	female	34.6	3.1	52	8	1	0	0	0	0	0	1	1
193	347423	56385.5	0	0	0	0	1.84536e+06	3.51807e+06	0	0	185.567	96.3855	0	0	0	0	1.73402e+06	6843.37	22	164	2	39	male	34	3	50	8	0	1	0	0	0	0	1	1
194	0	0	0	0	0	0	1.98246e+06	0	70.1754	0	0	0	0	0	0	0	15.2281	0	30	157	2	39	male	34	3.2	50	8	1	7	2	1	0	0	1	1
195	0	0	0	0	0	0	0	0	0	0	0	0	0	0	0	0	6.48276	0	21	166	1	36	male	35	2.8	48	6	3		3	2	1	1	1	0
196	0	0	0	0	0	0	0	0	0	0	0	0	0	0	0	0	12.8	0	35	162	2	39	male		2.8	47	8	1	0	0	2	0	0	1	1
197	0	0	0	0	152055	0	0	0	0	0	0	0	1342.47	1542.86	0	0	0	0	22	160	2	39	female		2.6	48	8	2	6	1	2	0	0	1	1
198	0	0	0	0	0	0	1.05191e+07	2078.43	0	0	5.96947e+06	0	0	0	0	0	0	0	25	164	4	36	female	35	2.3	40	8	0	0	0	1	0	0	1	1
199	0	0	0	0	0	0	6.9635e+06	0	0	0	12919.7	139.535	0	0	0	0	0	0	19	165	2	39	female	34.5	3.5	50	8	0	6	1	0	0	0	1	1
200	0	0	0	0	0	0	256.41	0	0	0	92820.5	0	0	0	0	0	89179.5	700	21	168	3	37	female		3.6	51	8	0	0	0	1	0	0	1	1

## Sheet: Legend
Questionaries	Coding
Education of the pregnant women
no education	0
basic education	1
secondary education	2
specialized secondary education /college	3
higher education	4
Evaluation of neonatal Apgar score
The Apgar score is based on a total score of 1 to 10. The higher the score, the better the baby is doing after birth.
The Apgar test scored: breathing effort, heart rate, muscle tone, reflexes and sin colour each with 0, 1 or 2.
7-10 score (mild)	0
6-5 score (moderate)	1
Less than 4 (severe)	2
Smear test
Gram stain scoring system for vaginal swabs (vaginal smear) to detect vaginal leucocytes and bacterial flora.
Leucocytes (mean of leucocytes in 20 microscopic fields)
Rare or absent (0 - 5 leucocytes per high powered field)	0
Medium (5 - 25 leucocytes per high powered field)	1
(>25 leucocytes per high powered field)	2
Unknown	3
Nugent score
The Nugent score is calculated by assessing for:
large Gram-positive rods (Lactobacillus morphotypes; decrease in Lactobacillus scored as 0 (normal flora) to 4 (high decrease)
small Gram-variable rods (increase in Gardnerella vaginalis morphotypes; scored as 0 (normal flora) to 4 (high increase),
and curved Gram-variable rods (increase scored as 0 to 2)
Normal (Score 0-3)	0
Intermediate (Score 4-6)	1
bacterial vaginosis (score 7-10)	2
Unknown	3
Previous pregnancies
Parity
nulliparous (no pregnancy > 20 gestational weeks)	0
primiparous (1 pregnancy > 20 gestational weeks)	1
multiparous (2 and more pregnancies > 20 gestational weeks)	2
Missed abortion
= spontaneous abortion before the 12th gestational week, in which the dead embryo or fetus is retained in the uterus
Spontaneous abortion
= miscarriage, in which the fetus is born before the 20th week of pregnancy.
Preterm birth (22-36 gestational weeks)
yes	0
no	1
Preterm STI
yes	0
no	1
Abbreviation
GE = genome equivalents
Ct = Chlamydia trachomatis
Ng = Neisseria gonorrhoeae
Uu = Ureaplasma urealyticum
Up = Ureaplasma parvum
Mg = Mycoplasma genitalium
Mh = Mycoplasma hominis
Tv = Trichomonas vaginalis
HSV = Herpes simplex virus 2
CMV = Cytomegalovirus
_M = Mothers
_N = Newborns
