# Supplementary material for: Effect of Mycoplasma hominis and cytomegalovirus infection on pregnancy outcome: A prospective study of 200 Mongolian women and their newborns
Source: PLoS One. 2017 Mar 3;12(3):e0173283. doi: 10.1371/journal.pone.0173283 (PMC5336298; doi:10.1371/journal.pone.0173283)
Supplement: S2 Table — (XLSX) [file pone.0173283.s002.xlsx]

## Sheet: comparison of normalizations
neonatal length / pathogen load normalized to GAPDH-genome equivalents							neonatal length / pathogen load normalized to total swab-DNA							neonatal length / unnormalized pathogen load							neonatal length / pathogen load normalized to bacteria (16s rDNA copies)
Coefficients:	Estimate	Std. Error	t value	Pr(>|t|)	Signif.		Coefficients:	Estimate	Std. Error	t value	Pr(>|t|)	Signif.		Coefficients:	Estimate	Std. Error	t value	Pr(>|t|)	Signif.		Coefficients:	Estimate	Std. Error	t value	Pr(>|t|)	Signif.
(Intercept_M)	50.3178	0.2093	240.461	2e-16	***		(Intercept_M)	50.31	0.2105	239.015	2e-16	***		(Intercept_M)	50.44	0.2136	236.166	2e-16	***		(Intercept_M)	50.3968	0.2046	246.31	2e-16	***
CtM	1.7683	5.0939	0.347	0.72886			CtM	1.068e-07	4.661e-07	0.229	0.81898			CtM	1.459e-08	1.66e-07	0.088	0.93002			CtM	-63.3228	62.9527	-1.006	0.31575
UuM	-1.2399	0.9998	-1.24	0.21644			UuM	-1.679e-07	1.136e-07	-1.478	0.14118			UuM	-9.587e-08	5.799e-08	-1.653	0.09993			UuM	0.3359	0.6684	0.502	0.61591
UpM	0.1501	0.2443	0.615	0.53961			UpM	2.407e-08	4.093e-08	0.588	0.55717			UpM	-1.565e-08	2.467e-08	-0.634	0.52662			UpM	0.3374	1.8189	0.185	0.85304
MgM	-0.8303	393.967	-0.002	0.99832			MgM	3.554e-06	1.138e-05	0.312	0.75519			MgM	1.38e-06	4.903e-06	0.282	0.7786			MgM	-1617.78	1457.36	-1.11	0.26836
MhM	-26.5242	6.2307	-4.257	3.25e-05	***		MhM	-1.971e-06	4.712e-07	-4.183	4.38e-05	***		MhM	-1.657e-06	3.475e-07	-4.768	3.68e-06	***		MhM	-103.263	19.0985	-5.407	1.9e-07	***
TvM	6.8136	9.7964	0.696	0.48758			TvM	1.286e-06	1.511e-06	0.851	0.39594			TvM	2.073e-07	2.741e-07	0.756	0.45038			TvM	11.7608	10.622	1.107	0.2696
HSVM	15.8216	133.423	0.119	0.90573			HSVM	-2.754e-07	2.245e-05	-0.012	0.99022			HSVM	4.336e-08	4.021e-06	0.011	0.99141			HSVM	989.206	2801.91	0.353	0.72444
CMM	-6.1458	2.0872	-2.945	0.00364	**		CMM	-1.81e-07	6.079e-08	-2.977	0.00328	**		CMM	-5.427e-08	1.772e-08	-3.063	0.00251	**		CMM	-30.0535	9.8103	-3.063	0.0025	**
---							---							---							---
Residual standard error: 2,788 on 191 degrees of freedom							Residual standard error: 2,786 on 191 degrees of freedom							Residual standard error: 2,735 on 191 degrees of freedom							Residual standard error: 2,707 on 191 degrees of freedom
Multiple R-squared: 0,1306; Adjusted R-squared: 0,09418							Multiple R-squared: 0,1315; Adjusted R-squared: 0,09514							Multiple R-squared: 0,1628; Adjusted R-squared: 0,1278							Multiple R-squared: 0,1802; Adjusted R-squared: 0,1458
F-statistic: 3,586 on 8 and 191 DF, p-value: 0,000668							F-statistic: 3,615 on 8 and 191 DF, p-value: 0,0006155							F-statistic: 4,644 on 8 and 191 DF, p-value: 3,336e-05							F-statistic: 5,247 on 8 and 191 DF, p-value: 6,018e-06
Coefficients:	Estimate	Std. Error	t value	Pr(>|t|)	Signif.		Coefficients:	Estimate	Std. Error	t value	Pr(>|t|)	Signif.		Coefficients:	Estimate	Std. Error	t value	Pr(>|t|)	Signif.		Coefficients:	Estimate	Std. Error	t value	Pr(>|t|)	Signif.
(Intercept_B)	50.2701	0.2081	241.566	2e-16	***		(Intercept_B)	50.3	0.2045	246.005	2e-16	***		(Intercept)	50.3	0.2042	246.379	2e-16	***		(Intercept_B)	50.298	0.2053	245.001	2e-16	***
CtB	222.39	747.808	0.297	0.76649			CtB	-1.272e-05	5.262e-05	-0.242	0.809287			CtB	-1.033e-06	5.869e-05	-0.018	0.985974			CtB	18.1638	92.6578	0.196	0.844792
UuB	-6.9874	6.1838	-1.13	0.25989			UuB	-2.486e-07	3.078e-07	-0.808	0.420255			UuB	-3.141e-07	3.949e-07	-0.795	0.427454			UuB	-0.58495	0.58173	-1.006	0.315903
UpB	7.7581	6.6873	1.16	0.24743			UpB	2.995e-07	3.491e-07	0.858	0.392023			UpB	1.8e-07	2.67e-07	0.674	0.500939			UpB	0.34622	0.32424	1.068	0.286948
MgB	NA	NA	NA	NA			MgB	NA	NA	NA	NA			MgB	NA	NA	NA	NA			MgB	NA	NA	NA	NA
MhB	-4901.21	1536.59	-3.19	0.00166	**		MhB	-0.0005145	0.0001499	-3.433	0.000731	***		MhB	-0.0004432	0.000131	-3.383	0.000867	***		MhB	-916.43	270.748	-3.385	0.000863	***
TvB	44.8354	73.8382	0.607	0.54442			TvB	3.208e-06	5.277e-06	0.608	0.543971			TvB	2.572e-06	4.26e-06	0.604	0.546737			TvB	9.77722	14.8112	0.66	0.509963
HSVB	NA	NA	NA	NA			HSVB	NA	NA	NA	NA			HSVB	NA	NA	NA	NA			HSVB	NA	NA	NA	NA
CMB	-1.232	0.4205	-2.93	0.0038	**		CMB	-3.533e-07	1.201e-07	-2.94	0.003679	**		CMB	-1.433e-06	4.806e-07	-2.981	0.003242	**		CMB	-0.2858	0.09736	-2.935	0.003735	**
---							---							---							---
Residual standard error: 2,818 on 193 degrees of freedom							Residual standard error: 2,818 on 193 degrees of freedom							Residual standard error: 2,821 on 193 degrees of freedom							Residual standard error: 2,813 on 193 degrees of freedom
Multiple R-squared: 0,1022; Adjusted R-squared: 0,07434							Multiple R-squared: 0,1021; Adjusted R-squared: 0,07414							Multiple R-squared: 0,1006; Adjusted R-squared: 0,07264							Multiple R-squared: 0,1056; Adjusted R-squared: 0,07775
F-statistic: 3,663 on 6 and 193 DF, p-value: 0,001812							F-statistic: 3,656 on 6 and 193 DF, p-value: 0,001843							F-statistic: 3,598 on 6 and 193 DF, p-value: 0,002100							F-statistic: 3,796 on 6 and 193 DF, p-value: 0,001344
Significance codes: 0 '***' 0,001 '**' 0,01 '*' 0,05 ',' 0,1 ' ' 1														Significance codes: 0 '***' 0,001 '**' 0,01 '*' 0,05 ',' 0,1 ' ' 1
gestational age / pathogen load normalized to GAPDH-genome equivalents							gestational age / pathogen load normalized to total swab-DNA							gestational age / unnormalized pathogen load							gestational age / pathogen load normalized to bacteria (16s rDNA copies)
Coefficients:	Estimate	Std. Error	t value	Pr(>|t|)	Signif.		Coefficients:	Estimate	Std. Error	t value	Pr(>|t|)	Signif.		Coefficients:	Estimate	Std. Error	t value	Pr(>|t|)	Signif.		Coefficients:	Estimate	Std. Error	t value	Pr(>|t|)	Signif.
Intercept_M)	38.4597	0.0744	516.928	2e-16	***		Intercept_M)	38.47	0.07467	515.211	2e-16	***		Intercept_M)	38.48	0.07697	499.95	2e-16	***		Intercept_M)	38.5002	0.07369	522.434	2e-16	***
CtM	-1.14232	1.81111	-0.631	0.52897			CtM	-1.434e-07	1.653e-07	-0.867	0.3869			CtM	-6.911e-08	5.981e-08	-1.156	0.24931			CtM	-45.1165	22.6738	-1.99	0.048	*
UuM	-0.34617	0.35547	-0.974	0.33137			UuM	-3.248e-08	4.031e-08	-0.806	0.4214			UuM	-1.51e-08	2.09e-08	-0.722	0.47096			UuM	0.11865	0.24075	0.493	0.6227
UpM	-0.01241	0.08685	-0.143	0.8865			UpM	-9.878e-09	1.452e-08	-0.68	0.4972			UpM	-7.099e-09	8.889e-09	-0.799	0.42552			UpM	-1.41259	0.65511	-2.156	0.0323	*
MgM	38.564	140.074	0.275	0.78337			MgM	2.135e-06	4.038e-06	0.529	0.5976			MgM	9.275e-07	1.767e-06	0.525	0.60021			MgM	380.737	524.9	0.725	0.4691
MhM	-6.14645	2.21531	-2.775	0.00608	**		MhM	-4.214e-07	1.672e-07	-2.521	0.0125	*		MhM	-3.308e-07	1.252e-07	-2.641	0.00894	**		MhM	-15.6307	6.87873	-2.272	0.0242	*
TvM	2.03364	3.48311	0.584	0.56			TvM	-6.109e-09	5.362e-07	-0.011	0.9909			TvM	3.21e-08	9.878e-08	0.325	0.74557			TvM	7.10788	3.82574	1.858	0.0647	,
HSVM	-2.20234	47.4382	-0.046	0.96302			HSVM	4.088e-06	7.965e-06	0.513	0.6084			HSVM	6.171e-07	1.449e-06	0.426	0.67067			HSVM	-196.248	1009.17	-0.194	0.846
CMM	-1.75311	0.7421	-2.362	0.01916	*		CMM	-5.311e-08	2.157e-08	-2.463	0.0147	*		CMM	-1.584e-08	6.385e-09	-2.481	0.01398	*		CMM	-9.18702	3.53341	-2.6	0.0101	*
---							---							---							---
esidual standard error: 0,9911 on 191 degrees of freedom							Residual standard error: 0,9885 on 191 degrees of freedom							Residual standard error: 0,9858 on 191 degrees of freedom							Residual standard error: 0,975 on 191 degrees of freedom
Multiple R-squared: 0,07369; Adjusted R-squared: 0,03489							Multiple R-squared: 0,07868; Adjusted R-squared: 0,0401							Multiple R-squared: 0,08368; Adjusted R-squared: 0,0453							Multiple R-squared: 0,1036; Adjusted R-squared: 0,06609
F-statistic: 1,899 on 8 and 191 DF, p-value: 0,06218							F-statistic: 2,039 on 8 and 191 DF, p-value: 0,04389							F-statistic: 2,18 on 8 and 191 DF, p-value: 0,03063							F-statistic: 2,76 on 8 and 191 DF, p-value: 0,006582
Coefficients:	Estimate	Std. Error	t value	Pr(>|t|)	Signif.		Coefficients:	Estimate	Std. Error	t value	Pr(>|t|)	Signif.		Coefficients:	Estimate	Std. Error	t value	Pr(>|t|)	Signif.		Coefficients:	Estimate	Std. Error	t value	Pr(>|t|)	Signif.
(Intercept_B)	38.48	0.07101	541.903	2e-16	***		(Intercept_B)	38.46	0.07011	548.615	2e-16	***		(Intercept_B)	38.46	0.07002	549.194	2e-16	***		(Intercept_B)	38.4709	0.06877	559.451	2e-16	***
CtB	453.4	255.2	1.777	0.07713	,		CtB	2.833e-05	1.804e-05	1.57	0.11807			CtB	2.629e-05	2.013e-05	1.306	0.193086			CtB	51.7252	31.0363	1.667	0.09722	,
UuB	-1.571	2.11	-0.745	0.45742			UuB	-4.917e-08	1.055e-07	-0.466	0.6418			UuB	-6.073e-08	1.355e-07	-0.448	0.654412			UuB	-0.11898	0.19486	-0.611	0.54217
UpB	-6.68	2.282	-2.928	0.00383	**		UpB	-2.481e-07	1.197e-07	-2.072	0.03957	*		UpB	-1.653e-07	9.157e-08	-1.805	0.072602	,		UpB	-0.4354	0.10861	-4.009	8.7e-05	***
MgB	NA	NA	NA	NA			MgB	NA	NA	NA	NA			MgB	NA	NA	NA	NA			MgB	NA	NA	NA	NA
MhB	-1550	524.3	-2.957	0.0035	**		MhB	-0.0001754	5.139e-05	-3.414	0.00078	***		MhB	-0.0001547	4.493e-05	-3.444	0.000704	***		MhB	-301.424	90.6885	-3.324	0.00106	**
TvB	13.08	25.19	0.519	0.60417			TvB	9.653e-07	1.81e-06	0.533	0.59435			TvB	7.815e-07	1.461e-06	0.535	0.593314			TvB	3.08501	4.96111	0.622	0.53478
HSVB	NA	NA	NA	NA			HSVB	NA	NA	NA	NA			HSVB	NA	NA	NA	NA			HSVB	NA	NA	NA	NA
CMB	-0.3683	0.1435	-2.567	0.011	*		CMB	-1.05e-07	4.12e-08	-2.548	0.01162	*		CMB	-4.306e-07	1.648e-07	-2.612	0.009715	**		CMB	-0.08504	0.03261	-2.607	0.00983	**
---							---							---							---
Residual standard error: 0,9615 on 193 degrees of freedom							Residual standard error: 0,9664 on 193 degrees of freedom							Residual standard error: 0,9674 on 193 degrees of freedom							Residual standard error: 0,9422 on 193 degrees of freedom
Multiple R-squared: 0,1191; Adjusted R-squared: 0,09171							Multiple R-squared: 0,1102; Adjusted R-squared: 0,08251							Multiple R-squared: 0,1083; Adjusted R-squared: 0,08061							Multiple R-squared: 0,1542; Adjusted R-squared: 0,1279
F-statistic: 4,349 on 6 and 193 DF, p-value: 0,0003839							F-statistic: 3,983 on 6 and 193 DF, p-value: 0,000881							F-statistic: 3,908 on 6 and 193 DF, p-value: 0,001044							F-statistic: 5,865 on 6 and 193 DF, p-value: 1,223e-05
Significance codes: 0 '***' 0,001 '**' 0,01 '*' 0,05 ',' 0,1 ' ' 1														Significance codes: 0 '***' 0,001 '**' 0,01 '*' 0,05 ',' 0,1 ' ' 1
